# Supplementary material for: (E)-3-[(Di­methyl­amino)­methyl­idene]-4-phenyl-1H-1,5-benzodiazepin-2(3H)-one
Source: Acta Crystallogr Sect E Struct Rep Online. 2014 Jan 11;70(Pt 2):o126. doi: 10.1107/S1600536813034739 (PMC3998293; doi:10.1107/S1600536813034739)
Supplement: Supplementary file 1 [file e-70-0o126-sup1.cif]

##############################################################################
#                                                                            #
# This CIF contains the data in a paper accepted for publication in          #
# Acta Crystallographica Section E. It conforms to the requirements of       #
# Notes for Authors for Acta Crystallographica Section E, and has been       #
# peer reviewed under the auspices of the IUCr Commission on Journals.       #
#                                                                            #
# Full details of the Crystallographic Information File format               #
# are given in the paper "The Crystallographic Information File (CIF):       #
# a New Standard Archive File for Crystallography" by S. R. Hall, F. H.      #
# Allen and I. D. Brown [Acta Cryst. (1991), A47, 655-685].                  #
#                                                                            #
# The current version of the core CIF dictionary is obtainable from          #
# ftp://ftp.iucr.org/pub/cif_core.dic.                                       #
#                                                                            #
# Software is freely available for graphical display of the structure(s)     #
# in this CIF. For information consult the CIF software page                 #
# http://www.iucr.org/resources/cif/software.                                #
#                                                                            #
# This file may be used for bona fide research purposes within the           #
# scientific community so long as proper attribution is given to the journal # 
# article from which it was obtained.                                        #
#                                                                            #
##############################################################################
data_I
_audit_creation_method     SHELXL-97
_database_code_depnum_ccdc_archive     'CCDC 978905'
_chemical_name_systematic
;\
(<i>E</i>)-3-[(Dimethylamino)methylidene]-4-phenyl-1<i>H</i>-1,5-\
benzodiazepin-2(3<i>H</i>)-one
;
_chemical_name_common     ?
_chemical_formula_moiety     'C18 H17 N3 O'
_chemical_formula_sum     'C18 H17 N3 O'
_chemical_formula_iupac     'C18 H17 N3 O'
_chemical_formula_weight     291.35
_chemical_melting_point     ?
_symmetry_cell_setting     monoclinic
_symmetry_space_group_name_H-M     'P 21/n'
_symmetry_space_group_name_Hall     '-P 2yn'
loop_
    _symmetry_equiv_pos_as_xyz
    'x, y, z'
    '-x+1/2, y+1/2, -z+1/2'
    '-x, -y, -z'
    'x-1/2, -y-1/2, z-1/2'
_cell_length_a     11.281(2)
_cell_length_b     14.005(4)
_cell_length_c     20.124(3)
_cell_angle_alpha     90.00
_cell_angle_beta     95.970(10)
_cell_angle_gamma     90.00
_cell_volume     3162.1(12)
_cell_formula_units_Z     8
_cell_measurement_reflns_used     25
_cell_measurement_theta_min     10
_cell_measurement_theta_max     15
_cell_measurement_temperature     300(2)
_exptl_crystal_description     prism
_exptl_crystal_colour     'colourless'
_exptl_crystal_size_max     0.3
_exptl_crystal_size_mid     0.15
_exptl_crystal_size_min     0.1
_exptl_crystal_density_diffrn     1.224
_exptl_crystal_density_meas     ?
_exptl_crystal_density_method     'not measured'
_exptl_crystal_F_000     1232
_exptl_absorpt_coefficient_mu     0.078
_exptl_absorpt_correction_type     psi-scan
_exptl_absorpt_process_details     '(North <i>et al.</i>, 1968)'
_exptl_absorpt_correction_T_min     0.521
_exptl_absorpt_correction_T_max     0.992
_exptl_special_details     ?
_diffrn_ambient_temperature     300(2)
_diffrn_radiation_type     MoK\a
_diffrn_radiation_wavelength     0.71073
_diffrn_radiation_source     'fine-focus sealed tube'
_diffrn_radiation_monochromator     graphite
_diffrn_measurement_device_type     'Enraf--Nonius CAD-4'
_diffrn_measurement_method     \w/2\q
_diffrn_detector_area_resol_mean     ?
_diffrn_reflns_number     8620
_diffrn_reflns_av_R_equivalents     0.0341
_diffrn_reflns_av_sigmaI/netI     0.0570
_diffrn_reflns_theta_min     2.03
_diffrn_reflns_theta_max     26.97
_diffrn_reflns_theta_full     26.97
_diffrn_measured_fraction_theta_max     1.000
_diffrn_measured_fraction_theta_full     1.000
_diffrn_reflns_limit_h_min     -14
_diffrn_reflns_limit_h_max     2
_diffrn_reflns_limit_k_min     -1
_diffrn_reflns_limit_k_max     17
_diffrn_reflns_limit_l_min     -25
_diffrn_reflns_limit_l_max     25
_diffrn_standards_number     2
_diffrn_standards_interval_count     ?
_diffrn_standards_interval_time     60
_diffrn_standards_decay_%     1
_refine_special_details
;
Refinement of <i>F</i>^2^ against ALL reflections. The weighted <i>R</i>-factor
<i>wR</i> and goodness of fit <i>S</i> are based on <i>F</i>^2^, conventional
<i>R</i>-factors <i>R</i> are based on <i>F</i>, with <i>F</i> set to zero for
negative <i>F</i>^2^. The threshold expression of <i>F</i>^2^ >
\s(<i>F</i>^2^) is used only for calculating <i>R</i>-factors(gt) <i>etc</i>.
and is not relevant to the choice of reflections for refinement.
<i>R</i>-factors based on <i>F</i>^2^ are statistically about twice as large
as those based on <i>F</i>, and <i>R</i>- factors based on ALL data will be
even larger.
;
_reflns_number_total     6879
_reflns_number_gt     3575
_reflns_threshold_expression     I>2sigma(I)
_refine_ls_structure_factor_coef     Fsqd
_refine_ls_matrix_type     full
_refine_ls_R_factor_all     0.1227
_refine_ls_R_factor_gt     0.0515
_refine_ls_wR_factor_gt     0.1280
_refine_ls_wR_factor_ref     0.1582
_refine_ls_goodness_of_fit_ref     1.009
_refine_ls_restrained_S_all     1.009
_refine_ls_number_reflns     6879
_refine_ls_number_parameters     402
_refine_ls_number_restraints     0
_refine_ls_hydrogen_treatment     constr
_refine_ls_weighting_scheme     calc
_refine_ls_weighting_details
         'calc w=1/[\s^2^(Fo^2^)+(0.0688P)^2^+0.4349P] where P=(Fo^2^+2Fc^2^)/3'
_atom_sites_solution_hydrogens     difmap
_atom_sites_solution_primary     direct
_atom_sites_solution_secondary     difmap
_refine_ls_shift/su_max     0.000
_refine_ls_shift/su_mean     0.000
_refine_diff_density_max     0.292
_refine_diff_density_min     -0.232
_refine_ls_extinction_method     'SHELXL97 (Sheldrick, 2008)'
_refine_ls_extinction_coef     0.016(2)
_refine_ls_extinction_expression
                                  'Fc^*^=kFc[1+0.001xFc^2^\l^3^/sin(2\q)]^-1/4^'
loop_
    _atom_type_symbol
    _atom_type_description
    _atom_type_scat_dispersion_real
    _atom_type_scat_dispersion_imag
    _atom_type_scat_source
    'H' 'H' 0.0000 0.0000
                         'International Tables Vol C Tables 4.2.6.8 and 6.1.1.4'
    'C' 'C' 0.0033 0.0016
                         'International Tables Vol C Tables 4.2.6.8 and 6.1.1.4'
    'N' 'N' 0.0061 0.0033
                         'International Tables Vol C Tables 4.2.6.8 and 6.1.1.4'
    'O' 'O' 0.0106 0.0060
                         'International Tables Vol C Tables 4.2.6.8 and 6.1.1.4'
_computing_data_collection     'CAD-4 EXPRESS (Enraf--Nonius, 1989)'
_computing_cell_refinement     'CAD-4 EXPRESS (Enraf--Nonius, 1989)'
_computing_data_reduction     'MolEN (Fair, 1990)'
_computing_structure_solution     'SHELXS97 (Sheldrick, 2008)'
_computing_structure_refinement     'SHELXL97 (Sheldrick, 2008)'
_computing_molecular_graphics     'ORTEP-3 for Windows (Farrugia, 2012)'
_computing_publication_material     'WinGX (Farrugia, 2012)'
loop_
    _atom_site_type_symbol
    _atom_site_label
    _atom_site_fract_x
    _atom_site_fract_y
    _atom_site_fract_z
    _atom_site_U_iso_or_equiv
    _atom_site_adp_type
    _atom_site_calc_flag
    _atom_site_refinement_flags
    _atom_site_occupancy
    _atom_site_symmetry_multiplicity
    _atom_site_disorder_assembly
    _atom_site_disorder_group
    O O1 0.87561(14) 0.89599(11) 0.18529(8) 0.0622(4) Uani d . 1 1 . .
    O O2 0.10910(14) -0.10731(12) 0.31490(8) 0.0642(4) Uani d . 1 1 . .
    N N1 0.90374(15) 0.78432(12) 0.26535(9) 0.0539(5) Uani d . 1 1 . .
    H HN1 0.9796 0.7923 0.2677 0.065 Uiso calc R 1 1 . .
    N N2 0.74209(15) 0.62029(12) 0.23855(9) 0.0511(4) Uani d . 1 1 . .
    N N3 0.51730(17) 0.83342(15) 0.14714(10) 0.0680(6) Uani d . 1 1 . .
    N N4 0.08974(16) 0.00488(14) 0.23437(10) 0.0601(5) Uani d . 1 1 . .
    H HN4 0.0145 0.0109 0.2371 0.072 Uiso calc R 1 1 . .
    N N5 0.28648(17) 0.14261(13) 0.24917(10) 0.0567(5) Uani d . 1 1 . .
    N N6 0.47471(16) -0.10080(14) 0.32360(10) 0.0585(5) Uani d . 1 1 . .
    C C1 0.83674(18) 0.82566(15) 0.21290(11) 0.0486(5) Uani d . 1 1 . .
    C C2 0.85993(18) 0.72976(14) 0.31600(11) 0.0486(5) Uani d . 1 1 . .
    C C3 0.9039(2) 0.75029(17) 0.38144(12) 0.0652(6) Uani d . 1 1 . .
    H H3 0.9601 0.7986 0.3898 0.078 Uiso calc R 1 1 . .
    C C4 0.8659(3) 0.7007(2) 0.43365(13) 0.0836(9) Uani d . 1 1 . .
    H H4 0.8957 0.7155 0.4773 0.100 Uiso calc R 1 1 . .
    C C5 0.7829(3) 0.6283(2) 0.42131(14) 0.0809(8) Uani d . 1 1 . .
    H H5 0.7547 0.5957 0.4567 0.097 Uiso calc R 1 1 . .
    C C6 0.7425(2) 0.60485(16) 0.35695(12) 0.0623(6) Uani d . 1 1 . .
    H H6 0.6893 0.5544 0.3492 0.075 Uiso calc R 1 1 . .
    C C7 0.77890(18) 0.65458(14) 0.30303(11) 0.0477(5) Uani d . 1 1 . .
    C C8 0.71591(17) 0.67685(15) 0.18894(11) 0.0469(5) Uani d . 1 1 . .
    C C9 0.71974(18) 0.78242(14) 0.19149(10) 0.0477(5) Uani d . 1 1 . .
    C C10 0.6341(2) 0.84542(16) 0.16682(11) 0.0549(6) Uani d . 1 1 . .
    H H10 0.6611 0.9077 0.1629 0.066 Uiso calc R 1 1 . .
    C C11 0.4533(2) 0.7461(2) 0.15408(15) 0.0837(8) Uani d . 1 1 . .
    H H111 0.4967 0.7066 0.1872 0.126 Uiso calc R 1 1 . .
    H H211 0.4443 0.7131 0.1121 0.126 Uiso calc R 1 1 . .
    H H311 0.3761 0.7602 0.1676 0.126 Uiso calc R 1 1 . .
    C C12 0.4456(3) 0.9158(2) 0.12312(16) 0.0989(10) Uani d . 1 1 . .
    H H112 0.4955 0.9713 0.1234 0.148 Uiso calc R 1 1 . .
    H H212 0.3840 0.9264 0.1518 0.148 Uiso calc R 1 1 . .
    H H312 0.4102 0.9038 0.0784 0.148 Uiso calc R 1 1 . .
    C C13 0.68919(18) 0.63175(15) 0.12197(11) 0.0512(5) Uani d . 1 1 . .
    C C14 0.6549(2) 0.53721(17) 0.11563(13) 0.0635(6) Uani d . 1 1 . .
    H H14 0.6437 0.5018 0.1536 0.076 Uiso calc R 1 1 . .
    C C15 0.6372(2) 0.4951(2) 0.05380(15) 0.0791(8) Uani d . 1 1 . .
    H H15 0.6151 0.4312 0.0503 0.095 Uiso calc R 1 1 . .
    C C16 0.6517(2) 0.5463(2) -0.00301(14) 0.0776(8) Uani d . 1 1 . .
    H H16 0.6382 0.5174 -0.0447 0.093 Uiso calc R 1 1 . .
    C C17 0.6853(3) 0.6380(2) 0.00206(14) 0.0797(8) Uani d . 1 1 . .
    H H17 0.6958 0.6727 -0.0363 0.096 Uiso calc R 1 1 . .
    C C18 0.7045(2) 0.68149(18) 0.06404(12) 0.0703(7) Uani d . 1 1 . .
    H H18 0.7281 0.7451 0.0668 0.084 Uiso calc R 1 1 . .
    C C19 0.15585(18) -0.04443(15) 0.28393(11) 0.0500(5) Uani d . 1 1 . .
    C C20 0.13736(19) 0.04637(15) 0.17907(11) 0.0531(5) Uani d . 1 1 . .
    C C21 0.0847(2) 0.02598(18) 0.11569(13) 0.0697(7) Uani d . 1 1 . .
    H H21 0.0178 -0.0131 0.1106 0.084 Uiso calc R 1 1 . .
    C C22 0.1294(3) 0.0624(2) 0.06001(14) 0.0822(8) Uani d . 1 1 . .
    H H22 0.0942 0.0465 0.0176 0.099 Uiso calc R 1 1 . .
    C C23 0.2269(3) 0.1228(2) 0.06716(14) 0.0815(8) Uani d . 1 1 . .
    H H23 0.2584 0.1467 0.0296 0.098 Uiso calc R 1 1 . .
    C C24 0.2770(2) 0.14734(18) 0.13008(13) 0.0701(7) Uani d . 1 1 . .
    H H24 0.3405 0.1900 0.1347 0.084 Uiso calc R 1 1 . .
    C C25 0.2344(2) 0.10956(15) 0.18699(12) 0.0539(6) Uani d . 1 1 . .
    C C26 0.31176(18) 0.08457(15) 0.29803(11) 0.0497(5) Uani d . 1 1 . .
    C C27 0.28278(18) -0.01887(14) 0.29681(10) 0.0467(5) Uani d . 1 1 . .
    C C28 0.35540(19) -0.09421(15) 0.31387(10) 0.0499(5) Uani d . 1 1 . .
    H H28 0.3156 -0.1512 0.3199 0.060 Uiso calc R 1 1 . .
    C C29 0.5536(2) -0.0227(2) 0.31182(14) 0.0718(7) Uani d . 1 1 . .
    H H129 0.5744 0.0112 0.3528 0.108 Uiso calc R 1 1 . .
    H H229 0.5142 0.0199 0.2793 0.108 Uiso calc R 1 1 . .
    H H329 0.6245 -0.0474 0.2955 0.108 Uiso calc R 1 1 . .
    C C30 0.5312(2) -0.19260(19) 0.33861(13) 0.0728(7) Uani d . 1 1 . .
    H H130 0.5894 -0.1863 0.3767 0.109 Uiso calc R 1 1 . .
    H H230 0.5695 -0.2138 0.3008 0.109 Uiso calc R 1 1 . .
    H H330 0.4719 -0.2384 0.3482 0.109 Uiso calc R 1 1 . .
    C C31 0.3668(2) 0.12737(16) 0.36159(11) 0.0536(6) Uani d . 1 1 . .
    C C32 0.3746(2) 0.07799(18) 0.42135(12) 0.0730(7) Uani d . 1 1 . .
    H H32 0.3446 0.0162 0.4223 0.088 Uiso calc R 1 1 . .
    C C33 0.4262(3) 0.1191(2) 0.47966(14) 0.0976(11) Uani d . 1 1 . .
    H H33 0.4293 0.0854 0.5196 0.117 Uiso calc R 1 1 . .
    C C34 0.4727(3) 0.2090(2) 0.47906(15) 0.1087(12) Uani d . 1 1 . .
    H H34 0.5081 0.2364 0.5183 0.130 Uiso calc R 1 1 . .
    C C35 0.4668(3) 0.2583(2) 0.42020(15) 0.1003(11) Uani d . 1 1 . .
    H H35 0.4987 0.3194 0.4196 0.120 Uiso calc R 1 1 . .
    C C36 0.4145(3) 0.21896(18) 0.36220(13) 0.0740(7) Uani d . 1 1 . .
    H H36 0.4107 0.2539 0.3227 0.089 Uiso calc R 1 1 . .
loop_
    _atom_site_aniso_label
    _atom_site_aniso_U_11
    _atom_site_aniso_U_22
    _atom_site_aniso_U_33
    _atom_site_aniso_U_12
    _atom_site_aniso_U_13
    _atom_site_aniso_U_23
    O1 0.0509(9) 0.0479(8) 0.0874(11) -0.0082(7) 0.0046(8) 0.0143(8)
    O2 0.0491(9) 0.0686(10) 0.0742(11) -0.0202(8) 0.0027(8) 0.0177(9)
    N1 0.0366(9) 0.0559(11) 0.0683(12) -0.0045(8) 0.0019(8) 0.0091(9)
    N2 0.0454(10) 0.0447(10) 0.0626(12) -0.0035(8) 0.0027(8) -0.0017(9)
    N3 0.0468(12) 0.0712(13) 0.0834(15) 0.0108(10) -0.0054(10) 0.0044(11)
    N4 0.0365(9) 0.0664(12) 0.0765(13) -0.0051(9) 0.0013(9) 0.0148(10)
    N5 0.0551(11) 0.0481(10) 0.0658(12) -0.0115(9) 0.0012(9) 0.0047(9)
    N6 0.0420(10) 0.0619(12) 0.0709(12) 0.0019(9) 0.0032(9) 0.0023(10)
    C1 0.0413(11) 0.0409(11) 0.0644(14) 0.0021(10) 0.0093(10) -0.0022(10)
    C2 0.0438(11) 0.0425(11) 0.0600(13) 0.0008(10) 0.0077(10) 0.0005(10)
    C3 0.0710(16) 0.0593(14) 0.0645(16) -0.0153(13) 0.0033(12) -0.0046(12)
    C4 0.110(2) 0.0819(19) 0.0580(16) -0.0237(18) 0.0056(15) -0.0044(14)
    C5 0.106(2) 0.0754(18) 0.0628(17) -0.0220(17) 0.0155(15) 0.0092(14)
    C6 0.0689(16) 0.0502(13) 0.0682(16) -0.0122(12) 0.0097(12) 0.0038(12)
    C7 0.0445(12) 0.0385(11) 0.0603(14) 0.0037(9) 0.0061(10) 0.0010(10)
    C8 0.0345(10) 0.0446(11) 0.0613(13) -0.0015(9) 0.0042(9) 0.0022(10)
    C9 0.0408(11) 0.0446(11) 0.0576(13) -0.0010(10) 0.0041(9) 0.0019(10)
    C10 0.0491(13) 0.0514(13) 0.0639(14) 0.0027(10) 0.0044(11) 0.0032(11)
    C11 0.0438(14) 0.102(2) 0.104(2) -0.0068(15) 0.0016(13) -0.0067(17)
    C12 0.0777(19) 0.103(2) 0.110(2) 0.0393(18) -0.0192(17) 0.0020(19)
    C13 0.0387(11) 0.0495(12) 0.0645(14) -0.0028(10) 0.0011(10) -0.0013(11)
    C14 0.0614(15) 0.0550(14) 0.0714(16) -0.0099(12) -0.0057(12) -0.0020(12)
    C15 0.082(2) 0.0627(16) 0.089(2) -0.0123(15) -0.0093(16) -0.0156(15)
    C16 0.0734(18) 0.087(2) 0.0711(18) -0.0075(16) 0.0034(14) -0.0215(16)
    C17 0.092(2) 0.0838(19) 0.0646(17) -0.0135(17) 0.0120(15) -0.0045(15)
    C18 0.0849(19) 0.0615(15) 0.0653(16) -0.0156(14) 0.0109(13) -0.0039(13)
    C19 0.0417(11) 0.0479(12) 0.0600(13) -0.0059(10) 0.0034(10) 0.0004(11)
    C20 0.0448(12) 0.0485(12) 0.0648(14) -0.0028(10) 0.0006(10) 0.0104(11)
    C21 0.0643(15) 0.0639(15) 0.0769(18) -0.0145(13) -0.0126(13) 0.0119(13)
    C22 0.092(2) 0.0830(19) 0.0667(17) -0.0213(17) -0.0142(15) 0.0137(15)
    C23 0.091(2) 0.085(2) 0.0670(17) -0.0198(17) 0.0016(15) 0.0234(15)
    C24 0.0685(16) 0.0655(16) 0.0743(17) -0.0169(13) -0.0026(13) 0.0227(13)
    C25 0.0505(13) 0.0431(11) 0.0670(15) -0.0024(10) 0.0001(11) 0.0091(11)
    C26 0.0404(11) 0.0474(12) 0.0619(14) -0.0084(10) 0.0082(10) 0.0004(11)
    C27 0.0399(11) 0.0450(11) 0.0546(12) -0.0071(9) 0.0023(9) 0.0016(9)
    C28 0.0465(12) 0.0484(12) 0.0544(13) -0.0078(10) 0.0034(10) 0.0024(10)
    C29 0.0438(13) 0.0841(18) 0.0881(18) -0.0093(13) 0.0100(12) -0.0039(15)
    C30 0.0660(16) 0.0797(18) 0.0723(16) 0.0218(14) 0.0058(13) 0.0049(14)
    C31 0.0510(13) 0.0514(13) 0.0596(14) -0.0110(10) 0.0118(10) -0.0028(11)
    C32 0.092(2) 0.0630(16) 0.0647(16) -0.0243(15) 0.0117(14) 0.0000(13)
    C33 0.142(3) 0.094(2) 0.0561(16) -0.041(2) 0.0066(17) -0.0020(15)
    C34 0.158(3) 0.103(2) 0.0644(18) -0.064(2) 0.0082(19) -0.0160(17)
    C35 0.144(3) 0.0776(19) 0.080(2) -0.058(2) 0.013(2) -0.0136(16)
    C36 0.0922(19) 0.0621(15) 0.0684(16) -0.0279(15) 0.0123(14) -0.0016(13)
_geom_special_details
;
All e.s.d.'s (except the e.s.d. in the dihedral angle between two l.s. planes)
are estimated using the full covariance matrix. The cell e.s.d.'s are taken
into account individually in the estimation of e.s.d.'s in distances, angles
and torsion angles; correlations between e.s.d.'s in cell parameters are only
used when they are defined by crystal symmetry. An approximate (isotropic)
treatment of cell e.s.d.'s is used for estimating e.s.d.'s involving l.s.
planes.
;
loop_
    _geom_bond_atom_site_label_1
    _geom_bond_atom_site_label_2
    _geom_bond_site_symmetry_2
    _geom_bond_distance
    _geom_bond_publ_flag
    O1 C1 . 1.234(2) ?
    O2 C19 . 1.229(2) ?
    N1 C1 . 1.362(3) ?
    N1 C2 . 1.404(3) ?
    N1 HN1 . 0.8600 ?
    N2 C8 . 1.285(3) ?
    N2 C7 . 1.405(3) ?
    N3 C10 . 1.346(3) ?
    N3 C11 . 1.434(3) ?
    N3 C12 . 1.462(3) ?
    N4 C19 . 1.369(3) ?
    N4 C20 . 1.410(3) ?
    N4 HN4 . 0.8600 ?
    N5 C26 . 1.285(3) ?
    N5 C25 . 1.404(3) ?
    N6 C28 . 1.343(3) ?
    N6 C29 . 1.445(3) ?
    N6 C30 . 1.452(3) ?
    C1 C9 . 1.475(3) ?
    C2 C3 . 1.388(3) ?
    C2 C7 . 1.401(3) ?
    C3 C4 . 1.365(3) ?
    C3 H3 . 0.9300 ?
    C4 C5 . 1.385(4) ?
    C4 H4 . 0.9300 ?
    C5 C6 . 1.368(3) ?
    C5 H5 . 0.9300 ?
    C6 C7 . 1.387(3) ?
    C6 H6 . 0.9300 ?
    C8 C9 . 1.480(3) ?
    C8 C13 . 1.490(3) ?
    C9 C10 . 1.364(3) ?
    C10 H10 . 0.9300 ?
    C11 H111 . 0.9600 ?
    C11 H211 . 0.9600 ?
    C11 H311 . 0.9600 ?
    C12 H112 . 0.9600 ?
    C12 H212 . 0.9600 ?
    C12 H312 . 0.9600 ?
    C13 C14 . 1.381(3) ?
    C13 C18 . 1.384(3) ?
    C14 C15 . 1.372(3) ?
    C14 H14 . 0.9300 ?
    C15 C16 . 1.373(4) ?
    C15 H15 . 0.9300 ?
    C16 C17 . 1.341(4) ?
    C16 H16 . 0.9300 ?
    C17 C18 . 1.385(3) ?
    C17 H17 . 0.9300 ?
    C18 H18 . 0.9300 ?
    C19 C27 . 1.473(3) ?
    C20 C21 . 1.380(3) ?
    C20 C25 . 1.404(3) ?
    C21 C22 . 1.374(4) ?
    C21 H21 . 0.9300 ?
    C22 C23 . 1.383(4) ?
    C22 H22 . 0.9300 ?
    C23 C24 . 1.375(3) ?
    C23 H23 . 0.9300 ?
    C24 C25 . 1.392(3) ?
    C24 H24 . 0.9300 ?
    C26 C27 . 1.485(3) ?
    C26 C31 . 1.488(3) ?
    C27 C28 . 1.358(3) ?
    C28 H28 . 0.9300 ?
    C29 H129 . 0.9600 ?
    C29 H229 . 0.9600 ?
    C29 H329 . 0.9600 ?
    C30 H130 . 0.9600 ?
    C30 H230 . 0.9600 ?
    C30 H330 . 0.9600 ?
    C31 C32 . 1.382(3) ?
    C31 C36 . 1.390(3) ?
    C32 C33 . 1.381(4) ?
    C32 H32 . 0.9300 ?
    C33 C34 . 1.364(4) ?
    C33 H33 . 0.9300 ?
    C34 C35 . 1.366(4) ?
    C34 H34 . 0.9300 ?
    C35 C36 . 1.368(4) ?
    C35 H35 . 0.9300 ?
    C36 H36 . 0.9300 ?
loop_
    _geom_angle_atom_site_label_1
    _geom_angle_atom_site_label_2
    _geom_angle_atom_site_label_3
    _geom_angle_site_symmetry_1
    _geom_angle_site_symmetry_3
    _geom_angle
    _geom_angle_publ_flag
    C1 N1 C2 . . 125.81(18) ?
    C1 N1 HN1 . . 117.1 ?
    C2 N1 HN1 . . 117.1 ?
    C8 N2 C7 . . 121.94(18) ?
    C10 N3 C11 . . 124.4(2) ?
    C10 N3 C12 . . 119.3(2) ?
    C11 N3 C12 . . 116.0(2) ?
    C19 N4 C20 . . 124.02(18) ?
    C19 N4 HN4 . . 118.0 ?
    C20 N4 HN4 . . 118.0 ?
    C26 N5 C25 . . 120.83(18) ?
    C28 N6 C29 . . 123.3(2) ?
    C28 N6 C30 . . 120.1(2) ?
    C29 N6 C30 . . 116.09(19) ?
    O1 C1 N1 . . 119.60(19) ?
    O1 C1 C9 . . 123.0(2) ?
    N1 C1 C9 . . 117.35(18) ?
    C3 C2 C7 . . 119.6(2) ?
    C3 C2 N1 . . 117.26(19) ?
    C7 C2 N1 . . 123.1(2) ?
    C4 C3 C2 . . 121.0(2) ?
    C4 C3 H3 . . 119.5 ?
    C2 C3 H3 . . 119.5 ?
    C3 C4 C5 . . 119.7(2) ?
    C3 C4 H4 . . 120.2 ?
    C5 C4 H4 . . 120.2 ?
    C6 C5 C4 . . 119.9(2) ?
    C6 C5 H5 . . 120.0 ?
    C4 C5 H5 . . 120.0 ?
    C5 C6 C7 . . 121.5(2) ?
    C5 C6 H6 . . 119.2 ?
    C7 C6 H6 . . 119.2 ?
    C6 C7 C2 . . 118.2(2) ?
    C6 C7 N2 . . 117.88(19) ?
    C2 C7 N2 . . 123.59(19) ?
    N2 C8 C9 . . 125.8(2) ?
    N2 C8 C13 . . 116.74(18) ?
    C9 C8 C13 . . 117.21(19) ?
    C10 C9 C1 . . 114.81(18) ?
    C10 C9 C8 . . 128.1(2) ?
    C1 C9 C8 . . 116.25(18) ?
    N3 C10 C9 . . 131.4(2) ?
    N3 C10 H10 . . 114.3 ?
    C9 C10 H10 . . 114.3 ?
    N3 C11 H111 . . 109.5 ?
    N3 C11 H211 . . 109.5 ?
    H111 C11 H211 . . 109.5 ?
    N3 C11 H311 . . 109.5 ?
    H111 C11 H311 . . 109.5 ?
    H211 C11 H311 . . 109.5 ?
    N3 C12 H112 . . 109.5 ?
    N3 C12 H212 . . 109.5 ?
    H112 C12 H212 . . 109.5 ?
    N3 C12 H312 . . 109.5 ?
    H112 C12 H312 . . 109.5 ?
    H212 C12 H312 . . 109.5 ?
    C14 C13 C18 . . 117.6(2) ?
    C14 C13 C8 . . 121.2(2) ?
    C18 C13 C8 . . 121.1(2) ?
    C15 C14 C13 . . 120.5(2) ?
    C15 C14 H14 . . 119.7 ?
    C13 C14 H14 . . 119.7 ?
    C14 C15 C16 . . 120.8(3) ?
    C14 C15 H15 . . 119.6 ?
    C16 C15 H15 . . 119.6 ?
    C17 C16 C15 . . 119.6(3) ?
    C17 C16 H16 . . 120.2 ?
    C15 C16 H16 . . 120.2 ?
    C16 C17 C18 . . 120.4(3) ?
    C16 C17 H17 . . 119.8 ?
    C18 C17 H17 . . 119.8 ?
    C13 C18 C17 . . 121.0(2) ?
    C13 C18 H18 . . 119.5 ?
    C17 C18 H18 . . 119.5 ?
    O2 C19 N4 . . 120.08(19) ?
    O2 C19 C27 . . 123.1(2) ?
    N4 C19 C27 . . 116.86(18) ?
    C21 C20 C25 . . 119.4(2) ?
    C21 C20 N4 . . 118.8(2) ?
    C25 C20 N4 . . 121.8(2) ?
    C22 C21 C20 . . 121.2(2) ?
    C22 C21 H21 . . 119.4 ?
    C20 C21 H21 . . 119.4 ?
    C21 C22 C23 . . 119.8(3) ?
    C21 C22 H22 . . 120.1 ?
    C23 C22 H22 . . 120.1 ?
    C24 C23 C22 . . 119.6(3) ?
    C24 C23 H23 . . 120.2 ?
    C22 C23 H23 . . 120.2 ?
    C23 C24 C25 . . 121.3(2) ?
    C23 C24 H24 . . 119.4 ?
    C25 C24 H24 . . 119.4 ?
    C24 C25 C20 . . 118.6(2) ?
    C24 C25 N5 . . 117.4(2) ?
    C20 C25 N5 . . 123.9(2) ?
    N5 C26 C27 . . 125.0(2) ?
    N5 C26 C31 . . 116.26(19) ?
    C27 C26 C31 . . 118.60(19) ?
    C28 C27 C19 . . 113.94(18) ?
    C28 C27 C26 . . 128.89(19) ?
    C19 C27 C26 . . 116.65(18) ?
    N6 C28 C27 . . 131.3(2) ?
    N6 C28 H28 . . 114.4 ?
    C27 C28 H28 . . 114.4 ?
    N6 C29 H129 . . 109.5 ?
    N6 C29 H229 . . 109.5 ?
    H129 C29 H229 . . 109.5 ?
    N6 C29 H329 . . 109.5 ?
    H129 C29 H329 . . 109.5 ?
    H229 C29 H329 . . 109.5 ?
    N6 C30 H130 . . 109.5 ?
    N6 C30 H230 . . 109.5 ?
    H130 C30 H230 . . 109.5 ?
    N6 C30 H330 . . 109.5 ?
    H130 C30 H330 . . 109.5 ?
    H230 C30 H330 . . 109.5 ?
    C32 C31 C36 . . 117.7(2) ?
    C32 C31 C26 . . 121.9(2) ?
    C36 C31 C26 . . 120.4(2) ?
    C33 C32 C31 . . 120.9(2) ?
    C33 C32 H32 . . 119.5 ?
    C31 C32 H32 . . 119.5 ?
    C34 C33 C32 . . 120.4(3) ?
    C34 C33 H33 . . 119.8 ?
    C32 C33 H33 . . 119.8 ?
    C33 C34 C35 . . 119.3(3) ?
    C33 C34 H34 . . 120.3 ?
    C35 C34 H34 . . 120.3 ?
    C34 C35 C36 . . 121.0(3) ?
    C34 C35 H35 . . 119.5 ?
    C36 C35 H35 . . 119.5 ?
    C35 C36 C31 . . 120.7(2) ?
    C35 C36 H36 . . 119.6 ?
    C31 C36 H36 . . 119.6 ?
loop_
    _geom_torsion_atom_site_label_1
    _geom_torsion_atom_site_label_2
    _geom_torsion_atom_site_label_3
    _geom_torsion_atom_site_label_4
    _geom_torsion_site_symmetry_1
    _geom_torsion_site_symmetry_2
    _geom_torsion_site_symmetry_3
    _geom_torsion_site_symmetry_4
    _geom_torsion
    _geom_torsion_publ_flag
    C2 N1 C1 O1 . . . . 155.3(2) ?
    C2 N1 C1 C9 . . . . -25.2(3) ?
    C1 N1 C2 C3 . . . . -133.3(2) ?
    C1 N1 C2 C7 . . . . 49.3(3) ?
    C7 C2 C3 C4 . . . . -2.5(4) ?
    N1 C2 C3 C4 . . . . 179.9(2) ?
    C2 C3 C4 C5 . . . . 0.5(4) ?
    C3 C4 C5 C6 . . . . 2.1(5) ?
    C4 C5 C6 C7 . . . . -2.7(4) ?
    C5 C6 C7 C2 . . . . 0.6(4) ?
    C5 C6 C7 N2 . . . . 174.1(2) ?
    C3 C2 C7 C6 . . . . 2.0(3) ?
    N1 C2 C7 C6 . . . . 179.4(2) ?
    C3 C2 C7 N2 . . . . -171.1(2) ?
    N1 C2 C7 N2 . . . . 6.3(3) ?
    C8 N2 C7 C6 . . . . 144.1(2) ?
    C8 N2 C7 C2 . . . . -42.8(3) ?
    C7 N2 C8 C9 . . . . -0.2(3) ?
    C7 N2 C8 C13 . . . . 174.40(18) ?
    O1 C1 C9 C10 . . . . -33.0(3) ?
    N1 C1 C9 C10 . . . . 147.5(2) ?
    O1 C1 C9 C8 . . . . 137.2(2) ?
    N1 C1 C9 C8 . . . . -42.3(3) ?
    N2 C8 C9 C10 . . . . -130.9(2) ?
    C13 C8 C9 C10 . . . . 54.6(3) ?
    N2 C8 C9 C1 . . . . 60.4(3) ?
    C13 C8 C9 C1 . . . . -114.2(2) ?
    C11 N3 C10 C9 . . . . 5.8(4) ?
    C12 N3 C10 C9 . . . . 179.3(3) ?
    C1 C9 C10 N3 . . . . -174.9(2) ?
    C8 C9 C10 N3 . . . . 16.2(4) ?
    N2 C8 C13 C14 . . . . 21.1(3) ?
    C9 C8 C13 C14 . . . . -163.9(2) ?
    N2 C8 C13 C18 . . . . -155.1(2) ?
    C9 C8 C13 C18 . . . . 19.9(3) ?
    C18 C13 C14 C15 . . . . 0.1(4) ?
    C8 C13 C14 C15 . . . . -176.3(2) ?
    C13 C14 C15 C16 . . . . -0.8(4) ?
    C14 C15 C16 C17 . . . . 1.0(4) ?
    C15 C16 C17 C18 . . . . -0.5(4) ?
    C14 C13 C18 C17 . . . . 0.4(4) ?
    C8 C13 C18 C17 . . . . 176.8(2) ?
    C16 C17 C18 C13 . . . . -0.2(4) ?
    C20 N4 C19 O2 . . . . -152.1(2) ?
    C20 N4 C19 C27 . . . . 27.3(3) ?
    C19 N4 C20 C21 . . . . 128.2(2) ?
    C19 N4 C20 C25 . . . . -53.5(3) ?
    C25 C20 C21 C22 . . . . 3.5(4) ?
    N4 C20 C21 C22 . . . . -178.2(2) ?
    C20 C21 C22 C23 . . . . -1.8(4) ?
    C21 C22 C23 C24 . . . . -1.2(4) ?
    C22 C23 C24 C25 . . . . 2.6(4) ?
    C23 C24 C25 C20 . . . . -0.9(4) ?
    C23 C24 C25 N5 . . . . -176.5(2) ?
    C21 C20 C25 C24 . . . . -2.1(3) ?
    N4 C20 C25 C24 . . . . 179.7(2) ?
    C21 C20 C25 N5 . . . . 173.2(2) ?
    N4 C20 C25 N5 . . . . -5.0(3) ?
    C26 N5 C25 C24 . . . . -138.0(2) ?
    C26 N5 C25 C20 . . . . 46.6(3) ?
    C25 N5 C26 C27 . . . . -4.4(3) ?
    C25 N5 C26 C31 . . . . 179.93(19) ?
    O2 C19 C27 C28 . . . . 35.1(3) ?
    N4 C19 C27 C28 . . . . -144.2(2) ?
    O2 C19 C27 C26 . . . . -137.4(2) ?
    N4 C19 C27 C26 . . . . 43.3(3) ?
    N5 C26 C27 C28 . . . . 129.4(3) ?
    C31 C26 C27 C28 . . . . -55.0(3) ?
    N5 C26 C27 C19 . . . . -59.4(3) ?
    C31 C26 C27 C19 . . . . 116.1(2) ?
    C29 N6 C28 C27 . . . . -5.0(4) ?
    C30 N6 C28 C27 . . . . -176.9(2) ?
    C19 C27 C28 N6 . . . . 173.6(2) ?
    C26 C27 C28 N6 . . . . -15.0(4) ?
    N5 C26 C31 C32 . . . . 165.7(2) ?
    C27 C26 C31 C32 . . . . -10.3(3) ?
    N5 C26 C31 C36 . . . . -15.5(3) ?
    C27 C26 C31 C36 . . . . 168.6(2) ?
    C36 C31 C32 C33 . . . . 1.0(4) ?
    C26 C31 C32 C33 . . . . 179.9(3) ?
    C31 C32 C33 C34 . . . . -1.2(5) ?
    C32 C33 C34 C35 . . . . 0.6(6) ?
    C33 C34 C35 C36 . . . . 0.3(6) ?
    C34 C35 C36 C31 . . . . -0.5(5) ?
    C32 C31 C36 C35 . . . . -0.1(4) ?
    C26 C31 C36 C35 . . . . -179.0(3) ?
loop_
    _geom_hbond_atom_site_label_D
    _geom_hbond_atom_site_label_H
    _geom_hbond_atom_site_label_A
    _geom_hbond_site_symmetry_A
    _geom_hbond_distance_DH
    _geom_hbond_distance_HA
    _geom_hbond_distance_DA
    _geom_hbond_angle_DHA
    N1 HN1 O2 1_665 0.86 2.17 2.861(2) 137
    N4 HN4 O1 1_445 0.86 2.41 2.939(2) 121
_iucr_refine_instructions_details
;
TITL  hassi4 in P 21/n
CELL   0.71073  11.2810  14.0048  20.1242  90.000  95.970  90.000
ZERR    8      0.0020   0.0040   0.0030   0.000   0.010   0.000
LATT    1
SYMM   1/2-X,1/2+Y,1/2-Z
SFAC    H    C    N    O
UNIT   136  144   24   8
ACTA
L.S. 40
BOND $H
FMAP 2
PLAN 20
REM HTAB
CONF
EQIV $1  1+x,y+1,z
EQIV $2  x-1,y-1,z
HTAB N1 O2_$1
HTAB N4 O1_$2
WGHT    0.069300    0.433300
EXTI    0.015936
FVAR       0.78406
O1    4    0.875611    0.895986    0.185291    11.00000    0.05086    0.04789 =
         0.08740    0.01426    0.00461   -0.00822
O2    4    0.109104   -0.107310    0.314904    11.00000    0.04913    0.06861 =
         0.07418    0.01775    0.00271   -0.02023
N1    3    0.903736    0.784316    0.265347    11.00000    0.03660    0.05589 =
         0.06832    0.00910    0.00185   -0.00452
AFIX  43
HN1   1    0.979635    0.792334    0.267651    11.00000   -1.20000
AFIX   0
N2    3    0.742093    0.620293    0.238552    11.00000    0.04542    0.04467 =
         0.06264   -0.00172    0.00268   -0.00345
N3    3    0.517301    0.833421    0.147142    11.00000    0.04681    0.07124 =
         0.08336    0.00443   -0.00539    0.01082
N4    3    0.089737    0.004880    0.234368    11.00000    0.03649    0.06636 =
         0.07645    0.01481    0.00128   -0.00513
AFIX  43
HN4   1    0.014540    0.010936    0.237113    11.00000   -1.20000
AFIX   0
N5    3    0.286477    0.142606    0.249169    11.00000    0.05513    0.04811 =
         0.06579    0.00470    0.00116   -0.01145
N6    3    0.474707   -0.100798    0.323602    11.00000    0.04205    0.06190 =
         0.07093    0.00231    0.00323    0.00191
C1    2    0.836743    0.825655    0.212898    11.00000    0.04127    0.04087 =
         0.06436   -0.00222    0.00930    0.00205
C2    2    0.859934    0.729764    0.316003    11.00000    0.04382    0.04250 =
         0.05996    0.00050    0.00767    0.00076
C3    2    0.903894    0.750288    0.381442    11.00000    0.07101    0.05927 =
         0.06449   -0.00461    0.00326   -0.01531
AFIX  43
H3    1    0.960071    0.798559    0.389838    11.00000   -1.20000
AFIX   0
C4    2    0.865936    0.700714    0.433650    11.00000    0.11030    0.08192 =
         0.05803   -0.00445    0.00559   -0.02367
AFIX  43
H4    1    0.895656    0.715471    0.477283    11.00000   -1.20000
AFIX   0
C5    2    0.782931    0.628319    0.421311    11.00000    0.10611    0.07536 =
         0.06279    0.00921    0.01549   -0.02200
AFIX  43
H5    1    0.754744    0.595712    0.456732    11.00000   -1.20000
AFIX   0
C6    2    0.742471    0.604846    0.356951    11.00000    0.06895    0.05023 =
         0.06819    0.00383    0.00968   -0.01218
AFIX  43
H6    1    0.689288    0.554358    0.349160    11.00000   -1.20000
AFIX   0
C7    2    0.778902    0.654578    0.303029    11.00000    0.04453    0.03847 =
         0.06033    0.00097    0.00610    0.00369
C8    2    0.715905    0.676852    0.188941    11.00000    0.03451    0.04459 =
         0.06134    0.00218    0.00425   -0.00148
C9    2    0.719741    0.782422    0.191492    11.00000    0.04076    0.04464 =
         0.05756    0.00191    0.00406   -0.00105
C10   2    0.634061    0.845422    0.166819    11.00000    0.04909    0.05144 =
         0.06385    0.00323    0.00437    0.00268
AFIX  43
H10   1    0.661084    0.907699    0.162894    11.00000   -1.20000
AFIX   0
C11   2    0.453308    0.746125    0.154077    11.00000    0.04382    0.10228 =
         0.10377   -0.00668    0.00160   -0.00683
AFIX 137
H111  1    0.496664    0.706647    0.187208    11.00000   -1.50000
H211  1    0.444350    0.713072    0.112062    11.00000   -1.50000
H311  1    0.376069    0.760215    0.167604    11.00000   -1.50000
AFIX   0
C12   2    0.445607    0.915798    0.123120    11.00000    0.07772    0.10301 =
         0.10990    0.00204   -0.01919    0.03927
AFIX 137
H112  1    0.495545    0.971329    0.123379    11.00000   -1.50000
H212  1    0.383956    0.926357    0.151778    11.00000   -1.50000
H312  1    0.410244    0.903798    0.078429    11.00000   -1.50000
AFIX   0
C13   2    0.689193    0.631745    0.121974    11.00000    0.03869    0.04949 =
         0.06446   -0.00133    0.00106   -0.00280
C14   2    0.654914    0.537213    0.115630    11.00000    0.06140    0.05504 =
         0.07141   -0.00201   -0.00566   -0.00986
AFIX  43
H14   1    0.643746    0.501790    0.153569    11.00000   -1.20000
AFIX   0
C15   2    0.637201    0.495139    0.053801    11.00000    0.08192    0.06270 =
         0.08878   -0.01558   -0.00927   -0.01230
AFIX  43
H15   1    0.615122    0.431208    0.050343    11.00000   -1.20000
AFIX   0
C16   2    0.651674    0.546260   -0.003014    11.00000    0.07341    0.08734 =
         0.07105   -0.02145    0.00337   -0.00751
AFIX  43
H16   1    0.638218    0.517426   -0.044746    11.00000   -1.20000
AFIX   0
C17   2    0.685326    0.638008    0.002056    11.00000    0.09152    0.08384 =
         0.06461   -0.00450    0.01203   -0.01348
AFIX  43
H17   1    0.695845    0.672673   -0.036309    11.00000   -1.20000
AFIX   0
C18   2    0.704525    0.681494    0.064036    11.00000    0.08487    0.06145 =
         0.06532   -0.00391    0.01089   -0.01564
AFIX  43
H18   1    0.728093    0.745128    0.066788    11.00000   -1.20000
AFIX   0
C19   2    0.155845   -0.044434    0.283928    11.00000    0.04169    0.04789 =
         0.06004    0.00043    0.00335   -0.00593
C20   2    0.137365    0.046373    0.179071    11.00000    0.04485    0.04855 =
         0.06481    0.01040    0.00065   -0.00284
C21   2    0.084724    0.025984    0.115693    11.00000    0.06429    0.06386 =
         0.07689    0.01185   -0.01263   -0.01449
AFIX  43
H21   1    0.017768   -0.013122    0.110565    11.00000   -1.20000
AFIX   0
C22   2    0.129441    0.062417    0.060012    11.00000    0.09205    0.08301 =
         0.06674    0.01370   -0.01417   -0.02129
AFIX  43
H22   1    0.094241    0.046493    0.017615    11.00000   -1.20000
AFIX   0
C23   2    0.226898    0.122811    0.067163    11.00000    0.09050    0.08547 =
         0.06700    0.02343    0.00163   -0.01975
AFIX  43
H23   1    0.258421    0.146714    0.029630    11.00000   -1.20000
AFIX   0
C24   2    0.276963    0.147342    0.130077    11.00000    0.06849    0.06552 =
         0.07427    0.02273   -0.00260   -0.01690
AFIX  43
H24   1    0.340472    0.189996    0.134676    11.00000   -1.20000
AFIX   0
C25   2    0.234413    0.109563    0.186990    11.00000    0.05047    0.04311 =
         0.06699    0.00911    0.00013   -0.00244
C26   2    0.311756    0.084571    0.298034    11.00000    0.04036    0.04739 =
         0.06191    0.00044    0.00822   -0.00837
C27   2    0.282775   -0.018871    0.296808    11.00000    0.03992    0.04498 =
         0.05465    0.00160    0.00232   -0.00706
C28   2    0.355405   -0.094208    0.313868    11.00000    0.04652    0.04843 =
         0.05440    0.00240    0.00340   -0.00779
AFIX  43
H28   1    0.315564   -0.151202    0.319857    11.00000   -1.20000
AFIX   0
C29   2    0.553583   -0.022724    0.311822    11.00000    0.04378    0.08409 =
         0.08806   -0.00385    0.01005   -0.00927
AFIX 137
H129  1    0.574410    0.011200    0.352829    11.00000   -1.50000
H229  1    0.514230    0.019881    0.279276    11.00000   -1.50000
H329  1    0.624520   -0.047377    0.295534    11.00000   -1.50000
AFIX   0
C30   2    0.531151   -0.192597    0.338612    11.00000    0.06598    0.07973 =
         0.07231    0.00492    0.00580    0.02184
AFIX 137
H130  1    0.589356   -0.186298    0.376695    11.00000   -1.50000
H230  1    0.569505   -0.213820    0.300844    11.00000   -1.50000
H330  1    0.471900   -0.238351    0.348217    11.00000   -1.50000
AFIX   0
C31   2    0.366812    0.127370    0.361589    11.00000    0.05101    0.05142 =
         0.05962   -0.00275    0.01181   -0.01102
C32   2    0.374552    0.077989    0.421353    11.00000    0.09201    0.06299 =
         0.06470    0.00000    0.01166   -0.02427
AFIX  43
H32   1    0.344552    0.016206    0.422299    11.00000   -1.20000
AFIX   0
C33   2    0.426206    0.119123    0.479665    11.00000    0.14165    0.09432 =
         0.05609   -0.00198    0.00664   -0.04092
AFIX  43
H33   1    0.429310    0.085357    0.519600    11.00000   -1.20000
AFIX   0
C34   2    0.472707    0.208974    0.479057    11.00000    0.15803    0.10282 =
         0.06444   -0.01602    0.00820   -0.06352
AFIX  43
H34   1    0.508096    0.236418    0.518290    11.00000   -1.20000
AFIX   0
C35   2    0.466756    0.258253    0.420197    11.00000    0.14351    0.07759 =
         0.08003   -0.01364    0.01306   -0.05751
AFIX  43
H35   1    0.498747    0.319409    0.419574    11.00000   -1.20000
AFIX   0
C36   2    0.414450    0.218962    0.362196    11.00000    0.09221    0.06209 =
         0.06842   -0.00156    0.01226   -0.02795
AFIX  43
H36   1    0.410704    0.253889    0.322728    11.00000   -1.20000
HKLF 4
REM   hassi4 in P 21/n
REM R1 =  0.0515 for   3575 Fo > 4sig(Fo)  and  0.1227 for all   6879 data
REM    402 parameters refined using      0 restraints
END
WGHT      0.0693      0.4341
REM Highest difference peak  0.292,  deepest hole -0.232,  1-sigma level  0.033
Q1    1   0.0203 -0.0358  0.2158  11.00000  0.05    0.29
Q2    1   0.9638  0.8346  0.2846  11.00000  0.05    0.28
Q3    1   0.7096  0.7332  0.1917  11.00000  0.05    0.16
Q4    1   0.5279  0.0429  0.3164  11.00000  0.05    0.15
Q5    1   0.2814  0.0339  0.3037  11.00000  0.05    0.15
Q6    1   0.3068  0.1337  0.0208  11.00000  0.05    0.14
Q7    1   0.8108  0.6961  0.3093  11.00000  0.05    0.13
Q8    1   0.0719 -0.1628  0.3052  11.00000  0.05    0.12
Q9    1   0.3380  0.8726  0.1047  11.00000  0.05    0.12
Q10   1   0.2326 -0.0353  0.2709  11.00000  0.05    0.12
Q11   1   0.1219  0.0054  0.2699  11.00000  0.05    0.12
Q12   1   0.7131  0.5611  0.2295  11.00000  0.05    0.12
Q13   1   0.4623 -0.2233  0.2781  11.00000  0.05    0.12
Q14   1   0.6806  0.8058  0.2174  11.00000  0.05    0.12
Q15   1   0.5051 -0.2348  0.3807  11.00000  0.05    0.12
Q16   1   0.8587  0.7788  0.2967  11.00000  0.05    0.12
Q17   1   0.0836 -0.0465  0.3111  11.00000  0.05    0.11
Q18   1   0.1165  0.0548  0.2059  11.00000  0.05    0.11
Q19   1   0.3940  0.8005  0.2223  11.00000  0.05    0.11
Q20   1   0.4146  0.3662  0.3934  11.00000  0.05    0.11
;
data_hassi4
_journal_date_recd_electronic     2013-12-26
_journal_date_accepted     2013-12-28
_journal_name_full     'Acta Crystallographica, Section E'
_journal_year     2014
_journal_volume     70
_journal_issue      2
_journal_page_first     o126
_journal_page_last     o126
_journal_paper_category     QO
_journal_paper_doi     10.1107/S1600536813034739
_journal_coeditor_code     IS5330
_publ_contact_author
;
      Professor E. H. SOUMHI
      Equipe de Chimie des Mat\'eriaux et de l'Environnement
      FSTG-Marrakech, Universit\'e Cadi Ayyad
      Bd. Abdelkrim Khattabi, BP 549, Marrakech
      Morocco
;
_publ_contact_author_email     eh_soumhi@yahoo.fr
_publ_contact_author_fax     '212 24 43 31 70'
_publ_contact_author_phone     '212 24 43 31 63'
_publ_section_title
;\
(<i>E</i>)-3-[(Dimethylamino)methylidene]-4-phenyl-1<i>H</i>-1,5-benzodiazepin-\
2(3<i>H</i>)-one
;
loop_
    _publ_author_name
    _publ_author_address
    'Loughzail, Mohamed'
;
Laboratoire de Chimie Mol\'eculaire
D\'epartement de Chimie
Facult\'e des Sciences-Semlalia, BP 2390
Universit\'e Cadi Ayyad
40001
Marrakech
Morocco
;
    'Baouid, Abdesselam'
;
Laboratoire de Chimie Mol\'eculaire
D\'epartement de Chimie
Facult\'e des Sciences-Semlalia, BP 2390
Universit\'e Cadi Ayyad
40001
Marrakech
Morocco
;
    'Fernandes, Jos\'e A.'
;
Department of Chemistry
University of Aveiro
CICECO
3810-193
Aveiro
Portugal
;
    'Driss, Mohamed'
;
Laboratoire de Mat\'eriaux et Cristallochimie
Facult\'e des Sciences de Tunis, Universit\'e de Tunis ElManar,
2092 ElManar II, Tunis
Tunisia
;
    'Soumhi, El Hassane'
;
Equipe de Chimie des Mat\'eriaux et de l'Environnement
FSTG-Marrakech, Universit\'e Cadi Ayyad
Bd Abdelkrim Khattabi, BP. 549, Marrakech
Morocco
;
