# Supplementary material for: (E)-3-[(Di­methyl­amino)­methyl­idene]-4-phenyl-1H-1,5-benzodiazepin-2(3H)-one
Source: Acta Crystallogr Sect E Struct Rep Online. 2014 Jan 11;70(Pt 2):o126. doi: 10.1107/S1600536813034739 (PMC3998293; doi:10.1107/S1600536813034739)
Supplement: Supplementary file 2 [file e-70-0o126-Isup2.hkl]

#
# h,k,l, Fc-squared, Fo-squared, sigma(Fo-squared) and status flag
#
data_I
_shelx_title '  hassi4 in P 21/n'
_shelx_refln_list_code          4
_shelx_F_calc_maximum      339.53
_exptl_crystal_F_000      1232.00
_reflns_d_resolution_high  0.7835
 
loop_
 _symmetry_equiv_pos_as_xyz
 'x, y, z'
 '-x+1/2, y+1/2, -z+1/2'
 '-x, -y, -z'
 'x-1/2, -y-1/2, z-1/2'
 
_cell_length_a    11.2810
_cell_length_b    14.0048
_cell_length_c    20.1242
_cell_angle_alpha  90.000
_cell_angle_beta   95.970
_cell_angle_gamma  90.000
 
_shelx_F_squared_multiplier     1.000
 
loop_
 _refln_index_h
 _refln_index_k
 _refln_index_l
 _refln_F_squared_calc
 _refln_F_squared_meas
 _refln_F_squared_sigma
 _refln_observed_status
   2   0   0     8824.76     9847.31     35.69 o
   4   0   0     2523.59     2467.89     24.46 o
   6   0   0      226.98      167.89     10.36 o
   8   0   0     1179.19     1237.01     26.40 o
  10   0   0       35.72       30.86     12.35 o
  12   0   0      154.09      151.86     10.50 o
  14   0   0       45.51       31.48     15.59 o
   1   1   0       22.30       49.51      1.27 o
   2   1   0      202.26      247.76      3.70 o
   3   1   0    12964.09    13341.06     85.37 o
   4   1   0     1996.78     2180.97     42.75 o
   5   1   0     3075.53     3442.43     36.97 o
   6   1   0     2460.27     2399.70     37.26 o
   7   1   0      468.68      444.37     10.94 o
   8   1   0      120.88      129.05      9.63 o
   9   1   0        8.82       -8.33     15.10 o
  10   1   0       37.64       29.09      8.64 o
  11   1   0      103.08       96.61      5.92 o
  12   1   0       14.31       22.57      5.97 o
  13   1   0       35.43       27.76      9.96 o
  14   1   0        5.42        2.92     12.92 o
   0   2   0      193.08      149.62      4.06 o
   1   2   0       13.18       48.45      2.32 o
   2   2   0     1377.87     1257.50     14.26 o
   3   2   0     6090.56     6074.45     35.52 o
   4   2   0     5459.41     5236.78     36.96 o
   5   2   0      169.01      215.15     10.10 o
   6   2   0       95.51       98.45      7.24 o
   7   2   0      126.88      134.31     10.60 o
   8   2   0       14.37       15.37      8.10 o
   9   2   0       33.48       37.40      6.18 o
  10   2   0      138.24      126.21     11.83 o
  11   2   0       16.75        5.79     12.20 o
  12   2   0       22.76      -13.63     13.63 o
  13   2   0       11.56       12.12     12.25 o
  14   2   0        1.23       -8.67     15.37 o
   1   3   0    14448.53    15477.42    945.92 o
   2   3   0     3632.91     3564.08     25.95 o
   3   3   0      325.31      373.81     10.21 o
   4   3   0      676.96      693.54     14.61 o
   5   3   0      555.18      623.40     15.56 o
   6   3   0      705.29      697.29     17.79 o
   7   3   0     1060.47     1133.24     23.89 o
   8   3   0        1.32        2.47      8.38 o
   9   3   0       17.91       28.39      6.12 o
  10   3   0      266.66      226.09     16.06 o
  11   3   0       53.36       44.68      7.66 o
  12   3   0       34.36       25.95     13.13 o
  13   3   0       65.58       44.17      9.26 o
  14   3   0        7.35       -2.93     15.19 o
   0   4   0     4930.50     4955.41     30.44 o
   1   4   0       28.01       19.44      6.91 o
   2   4   0    23137.54    24499.95    311.47 o
   3   4   0      428.87      428.85     11.21 o
   4   4   0     3393.48     3650.87     33.69 o
   5   4   0      479.68      618.74     16.20 o
   6   4   0        0.10       15.66      6.34 o
   7   4   0      279.84      346.50     15.50 o
   8   4   0      411.85      384.93     17.04 o
   9   4   0      198.86      239.14     15.40 o
  10   4   0        3.82       10.38     10.00 o
  11   4   0       15.79       16.59     11.63 o
  12   4   0       51.54       54.33      8.22 o
  13   4   0       98.68       75.10      9.06 o
   1   5   0      535.34      500.36     12.80 o
   2   5   0     3533.62     3809.30     32.13 o
   3   5   0      302.78      350.47     11.19 o
   4   5   0      120.96      156.77      9.04 o
   5   5   0       42.68       41.28      4.46 o
   6   5   0        0.56        4.91      7.43 o
   7   5   0        7.42       15.78      5.03 o
   8   5   0      127.93      148.13     10.53 o
   9   5   0      313.28      321.69     18.20 o
  10   5   0      197.48      160.58     12.19 o
  11   5   0      134.77      133.23     10.64 o
  12   5   0        2.67       -4.95     12.92 o
  13   5   0        0.30        3.66     12.20 o
   0   6   0       94.72       93.11      6.66 o
   1   6   0       23.03       25.58      2.15 o
   2   6   0     1549.88     1629.27     22.97 o
   3   6   0      700.02      665.09     15.93 o
   4   6   0     1191.31     1226.66     22.50 o
   5   6   0     1573.67     1507.50     26.33 o
   6   6   0       95.89       94.60      8.59 o
   7   6   0       27.74       36.10      5.82 o
   8   6   0      112.21      131.15     10.14 o
   9   6   0       72.24       78.27      7.60 o
  10   6   0       68.49       44.18      7.68 o
  11   6   0        7.15        5.63     13.08 o
  12   6   0        0.04      -13.86     13.86 o
  13   6   0       85.12       74.90      8.98 o
   1   7   0      355.05      389.45     18.76 o
   2   7   0      323.29      318.28     11.90 o
   3   7   0        6.17       10.66      6.57 o
   4   7   0        7.56       -2.75      7.87 o
   5   7   0        0.59        2.18      7.76 o
   6   7   0      115.67      104.22      7.24 o
   7   7   0       14.33       18.85      5.82 o
   8   7   0      293.73      259.74     17.10 o
   9   7   0       74.34       69.30      7.18 o
  10   7   0       93.48       85.32      7.91 o
  11   7   0       74.23       83.64      9.06 o
  12   7   0       30.86       26.39     14.77 o
  13   7   0        1.78       26.17     13.75 o
   0   8   0     3386.09     3282.17     35.83 o
   1   8   0      206.54      263.04      8.39 o
   2   8   0      449.57      489.21     14.78 o
   3   8   0      663.75      707.17     18.72 o
   4   8   0      112.51      101.25      8.06 o
   5   8   0       11.56       21.05      8.80 o
   6   8   0     1143.29     1130.41     27.09 o
   7   8   0        1.20        5.77      9.47 o
   8   8   0       39.61       47.28      6.90 o
   9   8   0      213.67      242.21     17.60 o
  10   8   0       12.77       11.48     12.07 o
  11   8   0       37.26       33.76      8.10 o
  12   8   0        5.63       -4.57     13.84 o
   1   9   0        4.42       16.01      3.56 o
   2   9   0      244.20      264.26     12.59 o
   3   9   0      252.38      223.32     12.12 o
   4   9   0       82.28       72.66      5.78 o
   5   9   0      274.14      303.70     15.46 o
   6   9   0      135.71      124.72     10.68 o
   7   9   0      114.78       99.35      7.62 o
   8   9   0      315.35      290.78     19.43 o
   9   9   0      267.03      268.49     19.56 o
  10   9   0        0.15       14.51     12.17 o
  11   9   0       36.56       39.34      8.36 o
  12   9   0        7.57       20.98     14.33 o
   0  10   0      217.21      189.32     12.23 o
   1  10   0       24.69       24.34      4.16 o
   2  10   0      184.72      164.32     11.74 o
   3  10   0      112.99      112.16      7.54 o
   4  10   0        5.84       -2.15      8.13 o
   5  10   0      427.36      399.27     18.70 o
   6  10   0      226.74      226.01     16.41 o
   7  10   0      115.95      137.64     11.80 o
   8  10   0       36.90       32.08     13.16 o
   9  10   0       88.38      100.21      9.05 o
  10  10   0       25.59       23.83     14.54 o
  11  10   0        8.53        5.48     13.63 o
   1  11   0       37.76       29.47      3.87 o
   2  11   0       11.42        8.07      7.95 o
   3  11   0       61.75       54.20      5.99 o
   4  11   0       25.20       21.30      5.71 o
   5  11   0       24.66       22.65      9.50 o
   6  11   0        5.21       -4.80     10.98 o
   7  11   0      161.22      142.14     12.39 o
   8  11   0       17.11       15.62     12.87 o
   9  11   0      175.63      168.36     12.45 o
  10  11   0       19.74       19.83     14.25 o
  11  11   0        7.63       21.20     13.49 o
   0  12   0       51.59       50.81      6.25 o
   1  12   0      160.33      133.45      6.76 o
   2  12   0      143.81      148.49     11.17 o
   3  12   0       56.71       44.92      6.57 o
   4  12   0        5.97       15.60     10.31 o
   5  12   0       12.72        2.10     11.31 o
   6  12   0        5.20        6.69     11.14 o
   7  12   0       71.40       76.88      7.86 o
   8  12   0        3.59        7.53     12.56 o
   9  12   0        0.46      -14.09     14.09 o
  10  12   0        4.86      -15.10     15.10 o
   1  13   0      109.15      110.98      6.27 o
   2  13   0      253.71      220.52     16.38 o
   3  13   0      657.63      635.33     23.77 o
   4  13   0       34.93       19.25     11.52 o
   5  13   0       88.40       78.35      7.91 o
   6  13   0        2.52        5.64     11.87 o
   7  13   0        0.21       -5.04     13.49 o
   8  13   0        0.45      -15.45     15.45 o
   9  13   0       32.98       40.30      8.59 o
   0  14   0       93.41       92.37      7.79 o
   1  14   0       16.32        9.54      7.86 o
   2  14   0        1.48       -6.54     11.03 o
   3  14   0        0.86      -11.53     11.53 o
   4  14   0        1.74       17.13     10.39 o
   5  14   0       11.03        2.49     12.62 o
   6  14   0        6.40       13.96     12.22 o
   7  14   0        1.18        7.24     12.61 o
   8  14   0       22.17        8.65     13.83 o
   1  15   0        1.12        5.56      7.89 o
   2  15   0        0.01      -10.35     11.18 o
   3  15   0       13.66       30.45     12.61 o
   4  15   0        0.08        5.09     11.21 o
   5  15   0        2.19       -6.31     12.46 o
   6  15   0        0.06       -7.55     13.42 o
   7  15   0        0.04       29.21     12.85 o
   0  16   0       38.57       37.63      7.99 o
   1  16   0       34.62       46.65      6.48 o
   2  16   0        1.08       12.18     11.14 o
   3  16   0        2.40       13.47     11.32 o
   4  16   0        1.85        2.77     14.40 o
   5  16   0        0.99       -1.95     13.89 o
   6  16   0        0.27        0.00     14.12 o
   1  17   0       30.65       33.14      7.34 o
   2  17   0        7.70       17.08     12.93 o
   3  17   0       74.47       87.55      9.57 o
   4  17   0       10.68       -4.00     15.78 o
 -13   0   1        0.04       14.49     12.67 o
 -11   0   1        0.55      -11.42     11.42 o
  -9   0   1       90.90       79.94      6.85 o
  -7   0   1       72.53       74.47      5.57 o
  -5   0   1     1252.96     1386.17     20.98 o
  -3   0   1    25019.78    24564.15    284.28 o
   1   0   1     1603.26     1595.19     31.50 o
   3   0   1     1863.75     1715.14     17.81 o
   5   0   1     1481.82     1571.14     22.43 o
   7   0   1        3.34        8.00      6.30 o
   9   0   1       97.17      100.68      8.46 o
  11   0   1        1.34       13.68     11.18 o
  13   0   1        0.21      -10.36     13.70 o
 -14   1   1       14.01       10.48      8.25 o
 -13   1   1        0.06       -0.10      9.15 o
 -12   1   1        0.00        4.97      7.93 o
 -11   1   1      247.60      204.72     10.01 o
 -10   1   1       26.81       25.08      5.81 o
  -9   1   1       11.35        5.95      6.79 o
  -8   1   1       34.79       41.31      3.94 o
  -7   1   1      151.49      148.66      9.57 o
  -6   1   1     2930.00     3040.63     23.67 o
  -5   1   1     7733.04     7668.16     75.62 o
  -4   1   1    13122.14    13244.88    431.30 o
  -3   1   1    30980.09    31375.90   1854.30 o
  -2   1   1      404.00      410.80      4.84 o
  -1   1   1     2010.48     2073.83     23.00 o
   1   1   1      233.38      164.91      2.03 o
   2   1   1        4.48       -1.23      2.04 o
   3   1   1      468.93      479.48      7.33 o
   4   1   1      540.18      609.47      9.16 o
   5   1   1     1157.39     1354.58     17.07 o
   6   1   1      189.99      151.92      6.78 o
   7   1   1        3.04       -0.81      7.26 o
   8   1   1      173.62      190.47      9.00 o
   9   1   1       60.31       76.00      8.00 o
  10   1   1       53.16       44.15     11.71 o
  11   1   1       43.97       48.17      5.21 o
  12   1   1        8.72       22.74     11.74 o
  13   1   1        0.33       -5.33      6.29 o
  14   1   1        5.87      -11.05     11.05 o
 -14   2   1       48.68       39.62      9.14 o
 -13   2   1        3.73        9.48     12.46 o
 -12   2   1        1.79       -3.86     11.96 o
 -11   2   1       18.01        5.04     12.12 o
 -10   2   1        5.73       20.90     10.39 o
  -9   2   1       61.14       54.64      6.30 o
  -8   2   1        7.43       19.11      8.25 o
  -7   2   1     1123.52     1152.26     23.35 o
  -6   2   1     1244.66     1332.38     23.39 o
  -5   2   1      612.66      620.33     14.83 o
  -4   2   1    12585.38    13044.02     59.53 o
  -3   2   1      191.13      228.59      8.12 o
  -2   2   1   115283.33   111970.25    728.59 o
  -1   2   1    23421.36    25002.32    968.93 o
   0   2   1     1933.32     1702.03      9.16 o
   1   2   1    12324.72    12456.27    308.52 o
   2   2   1     1689.71     1868.32     17.28 o
   3   2   1     3465.08     3285.59     26.46 o
   4   2   1     2941.04     2902.23     27.56 o
   5   2   1      117.86       87.68      6.27 o
   6   2   1     1311.60     1441.36     23.99 o
   7   2   1        0.96       -1.64      6.95 o
   8   2   1      293.69      298.91     15.06 o
   9   2   1      267.39      257.45     15.56 o
  10   2   1        5.95        6.86     11.11 o
  11   2   1      117.41      127.09     10.51 o
  12   2   1        3.38       14.05     10.98 o
  13   2   1       14.81        3.50     14.45 o
  14   2   1        0.15        7.76     14.53 o
 -14   3   1        1.34       -0.98     13.81 o
 -13   3   1       36.29       41.34      8.67 o
 -12   3   1        0.03        0.78     11.68 o
 -11   3   1        8.67        9.52     11.65 o
 -10   3   1        9.04       16.32     10.57 o
  -9   3   1      234.04      251.68     15.72 o
  -8   3   1      706.30      633.94     20.59 o
  -7   3   1        4.38       19.15      7.76 o
  -6   3   1        7.54        3.22      7.11 o
  -5   3   1       10.01       12.01      5.87 o
  -4   3   1       78.19       98.93      7.33 o
  -3   3   1     1694.93     1810.63     20.22 o
  -2   3   1    13470.95    14240.39     54.23 o
  -1   3   1      225.90      310.64     13.87 o
   0   3   1      576.01      539.43      6.40 o
   1   3   1    13007.16    12752.80    440.50 o
   2   3   1      337.09      338.81      8.79 o
   3   3   1     4487.01     4284.35     31.58 o
   4   3   1        7.40        7.04      5.47 o
   5   3   1     1039.87     1288.22     21.57 o
   6   3   1       16.81       15.60      3.53 o
   7   3   1       22.83       12.12      8.20 o
   8   3   1       35.28       45.98      5.47 o
   9   3   1       16.01       29.80      5.73 o
  10   3   1      596.01      509.34     22.44 o
  11   3   1        0.56        2.23     12.00 o
  12   3   1        0.44       -5.55     12.85 o
  13   3   1       75.56       70.45      9.36 o
  14   3   1       19.59       -5.89     17.34 o
 -14   4   1       23.14       20.71     14.79 o
 -13   4   1        0.45       -5.34     13.26 o
 -12   4   1       99.55       81.76      8.71 o
 -11   4   1        7.79      -10.51     12.95 o
 -10   4   1        0.00       -8.38     10.46 o
  -9   4   1        0.10        5.17     10.31 o
  -8   4   1        2.40        9.71      8.13 o
  -7   4   1      667.48      707.28     19.75 o
  -6   4   1      755.60      638.30     17.49 o
  -5   4   1     1699.22     1871.10     26.48 o
  -4   4   1      412.77      487.29     13.08 o
  -3   4   1       72.20       75.42      5.42 o
  -2   4   1      431.70      502.25     11.18 o
  -1   4   1       33.37       27.30      1.80 o
   0   4   1        0.93        5.46      2.82 o
   1   4   1        0.11       -2.38      4.11 o
   2   4   1     3325.00     2993.29     26.39 o
   3   4   1     1831.97     1865.81     22.35 o
   4   4   1       72.28       60.52      4.96 o
   5   4   1       83.18      107.30      8.42 o
   6   4   1      159.19      168.85     10.71 o
   7   4   1      349.49      343.72     15.21 o
   8   4   1       94.15       89.09      6.30 o
   9   4   1       10.92       -5.25     11.58 o
  10   4   1       10.56       20.71      6.10 o
  11   4   1      163.20      160.26     13.53 o
  12   4   1       31.12        1.61     14.33 o
  13   4   1       22.74       19.81     13.54 o
 -13   5   1       10.74      -16.02     16.02 o
 -12   5   1        1.06       24.60     11.53 o
 -11   5   1       21.84       30.14     13.05 o
 -10   5   1      119.86      109.47      8.37 o
  -9   5   1       10.18        1.20     11.76 o
  -8   5   1      402.14      404.82     17.36 o
  -7   5   1        9.95       12.25      8.51 o
  -6   5   1      285.62      263.03     13.04 o
  -5   5   1      954.81      904.58     19.95 o
  -4   5   1      126.17      113.27      9.05 o
  -3   5   1      119.99      107.25      7.90 o
  -2   5   1     4961.47     5294.50     38.01 o
  -1   5   1      747.94      765.57     26.82 o
   0   5   1      699.56      691.27      9.22 o
   1   5   1      536.11      534.63      8.64 o
   2   5   1      587.88      626.62     13.79 o
   3   5   1      207.96      199.88      9.32 o
   4   5   1     2349.95     2606.51     30.11 o
   5   5   1      180.59      234.00     11.86 o
   6   5   1        7.12        5.79      7.19 o
   7   5   1      554.24      577.34     19.48 o
   8   5   1      359.05      367.60     16.46 o
   9   5   1       24.60        2.42     11.19 o
  10   5   1        4.72        3.38     12.04 o
  11   5   1      321.95      318.19     19.74 o
  12   5   1        2.51       14.10     11.65 o
  13   5   1        0.01       -8.30     14.36 o
 -13   6   1        0.97       25.26     14.59 o
 -12   6   1        0.45      -12.69     13.34 o
 -11   6   1        1.08        8.00     13.09 o
 -10   6   1        0.08      -12.27     12.27 o
  -9   6   1      411.66      480.81     20.78 o
  -8   6   1       82.91       79.95      7.00 o
  -7   6   1     1743.37     1860.20     32.73 o
  -6   6   1      996.98     1041.85     23.37 o
  -5   6   1      363.10      389.36     14.89 o
  -4   6   1     5997.13     6356.14     49.76 o
  -3   6   1       25.32       12.38      3.38 o
  -2   6   1     1859.60     1985.14     25.04 o
  -1   6   1     2720.24     2975.04     96.01 o
   0   6   1     1927.69     1996.02     16.86 o
   1   6   1        6.05        5.00      3.52 o
   2   6   1     7061.79     7357.99     48.84 o
   3   6   1     2227.62     2299.86     28.54 o
   4   6   1     3137.06     3152.20     35.27 o
   5   6   1      302.03      261.86     12.52 o
   6   6   1       27.45       28.72      4.78 o
   7   6   1      417.62      437.84     17.89 o
   8   6   1      541.40      425.39     19.49 o
   9   6   1        5.96       20.95     10.38 o
  10   6   1        1.38      -11.24     11.60 o
  11   6   1       49.53       15.39     15.13 o
  12   6   1       33.28       24.83      8.10 o
  13   6   1        0.62        4.73     13.68 o
 -13   7   1       19.97       33.15      7.92 o
 -12   7   1       98.41       95.21      9.06 o
 -11   7   1       25.44       49.67      8.18 o
 -10   7   1       14.06       13.79     11.55 o
  -9   7   1      190.81      203.61     13.29 o
  -8   7   1        1.93       25.12     10.15 o
  -7   7   1        8.75        7.52     10.38 o
  -6   7   1      241.06      240.17     13.98 o
  -5   7   1      455.80      451.86     16.15 o
  -4   7   1     3440.74     3593.12     39.67 o
  -3   7   1      926.29     1127.25     21.35 o
  -2   7   1      520.43      545.04     15.11 o
  -1   7   1       30.50       16.52      3.15 o
   0   7   1        7.40        3.03      3.70 o
   1   7   1     5660.91     5589.60     31.95 o
   2   7   1        2.87       -6.25      6.25 o
   3   7   1        5.36        7.16      6.64 o
   4   7   1      259.91      253.16     12.35 o
   5   7   1      750.77      831.90     21.51 o
   6   7   1        4.28       -2.49      8.64 o
   7   7   1       22.71       22.09      5.66 o
   8   7   1       17.77       33.30      6.25 o
   9   7   1      171.20      178.06     12.75 o
  10   7   1      133.34      126.79     10.63 o
  11   7   1        6.32        6.73     12.93 o
  12   7   1       25.71       23.04     14.77 o
  13   7   1       55.85       55.01      9.66 o
 -12   8   1        3.86      -14.74     14.74 o
 -11   8   1       24.43       24.35      8.25 o
 -10   8   1      203.75      209.98     14.36 o
  -9   8   1        2.19       -9.66     11.92 o
  -8   8   1        1.35       15.27     10.46 o
  -7   8   1        0.00       17.86      9.69 o
  -6   8   1      363.43      332.80     17.19 o
  -5   8   1      269.22      291.49     14.08 o
  -4   8   1       39.49       37.72      4.96 o
  -3   8   1      278.02      267.27     12.40 o
  -2   8   1       13.90        7.96      6.33 o
  -1   8   1       86.67      108.21      5.62 o
   0   8   1      879.36      725.55     17.78 o
   1   8   1       71.73       92.09      5.09 o
   2   8   1        0.19       12.56      6.08 o
   3   8   1       16.58       21.00      4.07 o
   4   8   1      376.67      416.70     15.77 o
   5   8   1      106.24      103.24      6.43 o
   6   8   1       60.54       73.52      6.69 o
   7   8   1       25.49       23.90     11.05 o
   8   8   1       39.09       38.62      7.04 o
   9   8   1       48.45       50.78      7.16 o
  10   8   1       37.69       20.81     13.94 o
  11   8   1      108.84      137.22     10.76 o
  12   8   1       34.21       31.61      8.51 o
 -12   9   1        0.00        6.65     14.56 o
 -11   9   1       56.55       48.00      9.16 o
 -10   9   1       33.18       41.23      7.52 o
  -9   9   1       33.18       44.41      7.68 o
  -8   9   1      111.58      117.16      8.89 o
  -7   9   1       46.22       63.45      7.00 o
  -6   9   1       23.36        8.10     11.01 o
  -5   9   1       38.60       39.98      6.04 o
  -4   9   1        0.01       -4.85      7.91 o
  -3   9   1       15.62       -8.48      8.48 o
  -2   9   1     1365.31     1386.86     26.07 o
  -1   9   1       88.88       91.68      6.74 o
   0   9   1       86.32       91.03      5.35 o
   1   9   1      326.48      282.15     17.73 o
   2   9   1      131.00      127.32      8.45 o
   3   9   1       85.45      106.23      8.09 o
   4   9   1      199.59      228.41     13.76 o
   5   9   1      214.75      212.67     14.72 o
   6   9   1      251.79      238.90     15.11 o
   7   9   1        7.07       -0.63     11.16 o
   8   9   1       26.34       27.46     11.97 o
   9   9   1       69.20       72.03      8.05 o
  10   9   1        7.86        6.49     12.79 o
  11   9   1       25.31       21.18     14.59 o
  12   9   1       10.24       30.71     13.78 o
 -11  10   1        1.04      -13.91     13.91 o
 -10  10   1       44.83       49.49      8.46 o
  -9  10   1       23.78       24.89     12.84 o
  -8  10   1        3.40        3.63     11.22 o
  -7  10   1        5.78        8.02     11.68 o
  -6  10   1      118.24      123.35     10.58 o
  -5  10   1      132.47      105.93      8.77 o
  -4  10   1        5.13       -9.71      9.71 o
  -3  10   1       42.68       36.61      5.26 o
  -2  10   1      137.16      174.51     11.28 o
  -1  10   1       87.14       76.94      4.20 o
   0  10   1      264.88      267.50      9.48 o
   1  10   1      201.75      207.58      8.57 o
   2  10   1      148.95      131.02      9.25 o
   3  10   1       81.66       76.18      6.17 o
   4  10   1        0.03       -2.70      9.08 o
   5  10   1       40.07       42.43      6.05 o
   6  10   1        6.63        4.44     10.33 o
   7  10   1        0.01       -3.37     10.72 o
   8  10   1       37.68       37.18      6.96 o
   9  10   1       28.86       29.07     14.30 o
  10  10   1      143.08      156.02     11.96 o
  11  10   1       11.16       23.02     12.98 o
 -11  11   1       20.42       20.16      8.67 o
 -10  11   1       28.86       17.07     15.26 o
  -9  11   1       28.71        5.79     13.78 o
  -8  11   1      199.80      204.07     14.80 o
  -7  11   1      179.16      196.08     13.84 o
  -6  11   1       13.29       15.03     10.80 o
  -5  11   1      370.23      340.92     17.92 o
  -4  11   1      125.64      120.01      9.26 o
  -3  11   1        9.81        0.55      9.74 o
  -2  11   1       86.00       85.54      6.64 o
  -1  11   1       16.00       15.17      5.73 o
   0  11   1       30.66       31.96      5.97 o
   1  11   1        1.01       -6.28      6.28 o
   2  11   1      377.09      446.61     18.19 o
   3  11   1       18.76        6.15      9.18 o
   4  11   1      476.39      412.99     18.72 o
   5  11   1      494.16      392.44     19.89 o
   6  11   1        0.11       19.98      9.66 o
   7  11   1      322.77      344.91     20.08 o
   8  11   1      111.39      109.74      9.28 o
   9  11   1        1.11      -11.70     12.74 o
  10  11   1       23.98       15.41     14.53 o
  11  11   1        1.11       -3.87     14.88 o
 -10  12   1        0.07       -2.86     13.70 o
  -9  12   1       68.58       52.69      9.00 o
  -8  12   1        0.98       -5.84     12.05 o
  -7  12   1       12.72       17.88     12.88 o
  -6  12   1      127.64       95.72      8.79 o
  -5  12   1      259.24      270.00     17.08 o
  -4  12   1       28.51       19.05      6.38 o
  -3  12   1      124.28       99.11      7.54 o
  -2  12   1       27.61        8.36     11.18 o
  -1  12   1       26.72       18.17      7.49 o
   0  12   1      376.95      379.40     12.55 o
   1  12   1       26.15       24.62      4.15 o
   2  12   1        3.33        7.19      9.04 o
   3  12   1       34.18       43.67      6.35 o
   4  12   1      160.23      154.68     11.70 o
   5  12   1       15.49       11.26     11.52 o
   6  12   1       14.60       11.96     10.62 o
   7  12   1       23.83       31.85      7.27 o
   8  12   1       34.66       45.44      8.10 o
   9  12   1        2.76        3.56     13.03 o
  10  12   1        0.20        0.96     14.72 o
  -9  13   1        0.53       16.95     14.02 o
  -8  13   1        7.66       15.21     14.17 o
  -7  13   1       14.54       13.40     13.24 o
  -6  13   1        9.33       21.72     10.33 o
  -5  13   1        1.78       17.52     10.20 o
  -4  13   1        7.00        7.82      9.84 o
  -3  13   1        0.67        9.94      5.86 o
  -2  13   1       12.54       24.19      6.13 o
  -1  13   1       60.88       57.97      5.04 o
   0  13   1       23.39       37.41      7.90 o
   1  13   1       70.57       62.98      4.92 o
   2  13   1        4.75       -0.67     10.74 o
   3  13   1       57.06       70.75      7.16 o
   4  13   1        6.77        3.58     10.04 o
   5  13   1       12.28       12.27     10.90 o
   6  13   1        8.58       18.63     11.88 o
   7  13   1       88.38      129.19     10.90 o
   8  13   1        0.88      -14.01     14.01 o
   9  13   1       10.61       15.19     13.49 o
  -8  14   1        0.00        2.88     14.18 o
  -7  14   1        0.65        9.94     12.87 o
  -6  14   1        0.00       13.06     12.35 o
  -5  14   1       10.24      -11.61     11.79 o
  -4  14   1       14.11       24.12     10.64 o
  -3  14   1        6.03       11.27     10.17 o
  -2  14   1       88.63       84.99      7.65 o
  -1  14   1       15.54       18.96      7.07 o
   0  14   1      120.36      109.10      5.82 o
   1  14   1       23.69       15.89      7.83 o
   2  14   1       30.44       49.02      6.69 o
   3  14   1        8.32        2.26     11.61 o
   4  14   1       16.39       16.67      6.78 o
   5  14   1       19.26       34.18      7.06 o
   6  14   1        2.15       -7.01     13.52 o
   7  14   1        1.00      -12.82     12.82 o
   8  14   1       32.98       31.85      8.80 o
  -7  15   1       51.27       46.35      9.26 o
  -6  15   1        2.60        3.77     11.92 o
  -5  15   1       66.12       57.66      8.40 o
  -4  15   1        1.27        6.78     10.87 o
  -3  15   1        0.25       -1.64     11.16 o
  -2  15   1        3.02       15.93     11.26 o
  -1  15   1       28.37       22.21      6.16 o
   0  15   1       30.17       10.38      7.84 o
   1  15   1       11.88        8.62      8.22 o
   2  15   1        0.53       -3.19     10.59 o
   3  15   1        2.68       15.68     10.92 o
   4  15   1        0.01       -3.42     11.87 o
   5  15   1        4.54       19.91     11.45 o
   6  15   1        2.59       -5.68     13.53 o
   7  15   1       23.49       29.35     15.71 o
  -6  16   1        7.74        8.13     14.17 o
  -5  16   1        5.41       13.66     12.95 o
  -4  16   1       83.33       95.11      9.19 o
  -3  16   1       12.85       -8.08     13.27 o
  -2  16   1       32.13       23.51     13.91 o
  -1  16   1        1.05       -0.82      8.42 o
   0  16   1        4.89        8.32      5.87 o
   1  16   1        0.24       -9.00      9.00 o
   2  16   1        3.37       15.70     13.18 o
   3  16   1        3.12       18.90     13.50 o
   4  16   1        7.34       17.60     13.08 o
   5  16   1        5.36        3.92     13.73 o
   6  16   1       52.73       65.45      9.70 o
  -4  17   1        0.00        1.01     14.12 o
  -3  17   1       10.75       27.33     11.88 o
  -2  17   1       10.73        5.69     13.75 o
  -1  17   1       12.98       18.45     11.36 o
   0  17   1        0.11        3.87      8.42 o
   1  17   1        1.37       14.02      6.52 o
   2  17   1        1.63       25.67     12.64 o
   3  17   1       29.10       21.54     16.38 o
   4  17   1        0.01       15.08     12.90 o
 -14   0   2        3.21       -0.94     13.68 o
 -12   0   2        0.65        3.04     11.11 o
 -10   0   2      265.68      252.94     16.61 o
  -8   0   2      670.37      684.26     19.66 o
  -6   0   2      576.55      648.93     16.26 o
  -4   0   2     6978.78     7023.40     42.02 o
  -2   0   2    59986.59    55310.98    428.98 o
   0   0   2    39871.53    40001.95   1051.52 o
   2   0   2    16653.29    17563.60    209.91 o
   4   0   2     3463.56     3567.59     30.56 o
   6   0   2      832.19      771.65     17.86 o
   8   0   2       18.40       15.80      8.65 o
  10   0   2      334.46      284.53     17.42 o
  12   0   2       20.11       31.98      6.88 o
  14   0   2       54.84       77.95      9.99 o
 -14   1   2        0.57        1.54      9.96 o
 -13   1   2       23.20        6.51     10.66 o
 -12   1   2       36.66       25.76      6.30 o
 -11   1   2      261.81      240.25     11.70 o
 -10   1   2       90.97       84.90      5.30 o
  -9   1   2      331.61      315.53     12.10 o
  -8   1   2     1013.67     1033.51     17.27 o
  -7   1   2       19.33       11.29      6.74 o
  -6   1   2     1129.80     1222.85     15.36 o
  -5   1   2     7201.65     7209.09     51.49 o
  -4   1   2      480.12      562.96      8.83 o
  -3   1   2       98.99      105.28      5.31 o
  -2   1   2       23.51       15.86      1.32 o
  -1   1   2        1.16        5.43      1.07 o
   0   1   2      583.70      536.83      3.29 o
   1   1   2      117.15      108.78      2.17 o
   2   1   2     7530.64     7607.84     47.15 o
   3   1   2     1051.82     1101.12     18.89 o
   4   1   2      369.77      429.71      8.04 o
   5   1   2      810.11      809.99     12.10 o
   6   1   2      140.28      157.91      6.98 o
   7   1   2      106.19       96.81      5.21 o
   8   1   2        0.08        5.94      5.42 o
   9   1   2       43.48       31.81     10.97 o
  10   1   2       21.83       22.03      4.43 o
  11   1   2        2.94        4.91     10.97 o
  12   1   2        6.42        3.02      8.45 o
  13   1   2        2.25        2.93     18.80 o
  14   1   2        7.48        4.79     10.55 o
 -14   2   2        1.75       -2.86     14.90 o
 -13   2   2        0.08       -2.57     12.72 o
 -12   2   2        4.81        0.76     10.85 o
 -11   2   2       13.83       12.93     12.31 o
 -10   2   2       11.16        1.84     11.89 o
  -9   2   2       37.19       48.24      6.25 o
  -8   2   2      475.59      454.85     16.77 o
  -7   2   2      962.21      922.86     21.34 o
  -6   2   2       65.47       71.09      5.84 o
  -5   2   2     6423.40     6844.69     47.14 o
  -4   2   2     1540.33     1434.98     19.52 o
  -3   2   2       13.08        8.77      5.16 o
  -2   2   2      937.38      957.07     12.85 o
  -1   2   2     4207.75     3984.95    145.48 o
   0   2   2       36.32       37.28      3.58 o
   1   2   2        0.06        1.56      4.85 o
   2   2   2      228.41      224.81      7.22 o
   3   2   2      328.63      343.43      9.37 o
   4   2   2       30.58       23.58      2.96 o
   5   2   2      328.99      358.66     12.41 o
   6   2   2       99.02       97.90      7.03 o
   7   2   2       43.33       33.03      4.49 o
   8   2   2       28.92       29.48      5.39 o
   9   2   2      195.67      181.94     14.30 o
  10   2   2        2.39       -3.16     10.87 o
  11   2   2        3.42       -0.73     11.13 o
  12   2   2        2.02      -12.77     12.77 o
  13   2   2        6.00        0.00     14.31 o
  14   2   2        0.31       12.74     14.62 o
 -14   3   2        3.46       -5.81     14.80 o
 -13   3   2        3.14       18.28     13.40 o
 -12   3   2       19.40        9.37     13.24 o
 -11   3   2       21.13       -3.66     13.31 o
 -10   3   2       16.20       13.16     11.22 o
  -9   3   2      311.69      333.03     17.16 o
  -8   3   2       85.74       90.78      7.62 o
  -7   3   2        0.74       -8.52      8.52 o
  -6   3   2      917.61      923.46     19.68 o
  -5   3   2     3016.75     3046.40     32.48 o
  -4   3   2     3745.10     3661.46     32.23 o
  -3   3   2     9402.51     9621.25     48.05 o
  -2   3   2     1044.56     1123.00     15.05 o
  -1   3   2     4758.79     4620.79     93.64 o
   0   3   2     3779.62     3491.89     39.95 o
   1   3   2      711.71      637.85     22.79 o
   2   3   2      193.54      221.75      7.63 o
   3   3   2     7778.45     7639.08     43.47 o
   4   3   2     4118.52     4148.93     34.96 o
   5   3   2       61.65       70.79      6.23 o
   6   3   2      270.81      303.78     12.43 o
   7   3   2      237.60      241.99     13.21 o
   8   3   2        7.85        7.61      8.83 o
   9   3   2      429.91      422.75     19.69 o
  10   3   2      128.66      100.38      8.92 o
  11   3   2        0.10        9.76     11.81 o
  12   3   2       21.96       27.23     13.55 o
  13   3   2        0.40       16.07     13.66 o
 -14   4   2        1.83       12.79     12.79 o
 -13   4   2       40.21       21.30     13.57 o
 -12   4   2       13.20        7.17     12.57 o
 -11   4   2       11.63        5.24     13.00 o
 -10   4   2      106.01       97.42      8.33 o
  -9   4   2        3.13       14.38      9.87 o
  -8   4   2       10.02       18.40      9.45 o
  -7   4   2      106.93      117.34      9.25 o
  -6   4   2      481.25      469.93     15.01 o
  -5   4   2       35.33       27.84      4.31 o
  -4   4   2     1099.16      972.17     17.97 o
  -3   4   2     4893.88     4628.74     35.13 o
  -2   4   2       15.07       33.97      3.34 o
  -1   4   2      102.62      137.96      4.75 o
   0   4   2      641.94      661.93      8.33 o
   1   4   2     7338.81     7267.16    361.25 o
   2   4   2     4420.96     4182.21     31.78 o
   3   4   2      414.69      371.81     10.91 o
   4   4   2      242.36      202.16      9.67 o
   5   4   2        7.07        3.81      6.44 o
   6   4   2     2128.76     2237.52     31.42 o
   7   4   2      227.02      176.75     13.28 o
   8   4   2     1560.83     1539.77     30.74 o
   9   4   2        5.99       20.12     10.12 o
  10   4   2        5.02        9.92     10.07 o
  11   4   2        5.13       17.18      7.14 o
  12   4   2        3.27        2.46     12.74 o
  13   4   2       18.64       13.63     14.51 o
 -13   5   2        1.61       11.81     14.10 o
 -12   5   2        1.06       -7.37     12.59 o
 -11   5   2       55.25       54.52      7.86 o
 -10   5   2      227.93      206.75     15.55 o
  -9   5   2      281.26      265.34     16.45 o
  -8   5   2        7.23       -1.61      9.68 o
  -7   5   2      115.42      109.22      9.54 o
  -6   5   2      232.42      232.98     12.43 o
  -5   5   2      231.32      275.97     12.27 o
  -4   5   2     1611.36     1530.70     23.55 o
  -3   5   2     1116.94     1109.10     18.52 o
  -2   5   2      601.76      500.21     12.42 o
  -1   5   2     1170.20     1178.91     36.33 o
   0   5   2      479.56      451.16      7.68 o
   1   5   2     1949.18     1667.91     83.87 o
   2   5   2        0.15       -1.30      4.96 o
   3   5   2     2140.28     2144.60     25.85 o
   4   5   2     2966.49     3291.26     34.35 o
   5   5   2       77.61      125.31      9.18 o
   6   5   2      316.46      368.89     15.09 o
   7   5   2        2.03        8.26      7.97 o
   8   5   2      137.07      149.84     10.79 o
   9   5   2        0.00      -11.24     11.24 o
  10   5   2      107.80      106.78      8.46 o
  11   5   2      370.43      401.81     22.09 o
  12   5   2       14.83        0.00     13.93 o
  13   5   2        0.88       24.17     14.10 o
 -13   6   2       21.60       16.80     14.46 o
 -12   6   2        0.02       -9.29     12.61 o
 -11   6   2       16.18        2.39     13.34 o
 -10   6   2        4.92       11.09     10.56 o
  -9   6   2       34.23       24.42     12.51 o
  -8   6   2        4.11       18.63      9.42 o
  -7   6   2      353.67      366.80     16.23 o
  -6   6   2      256.43      272.25     13.93 o
  -5   6   2      480.56      469.95     15.98 o
  -4   6   2      416.12      440.02     14.33 o
  -3   6   2      468.82      497.41     13.88 o
  -2   6   2        6.62        3.77      5.42 o
  -1   6   2      317.79      304.25      7.45 o
   0   6   2       40.62       42.04      3.53 o
   1   6   2      179.37      216.08     17.03 o
   2   6   2      102.76      107.76      7.81 o
   3   6   2      619.13      619.11     15.66 o
   4   6   2      276.01      290.79     12.91 o
   5   6   2      190.00      159.14     11.06 o
   6   6   2       20.42       11.70      8.28 o
   7   6   2       19.28       13.93     10.15 o
   8   6   2      168.97      165.46     11.22 o
   9   6   2        0.31        4.49      9.60 o
  10   6   2       32.04       33.89      7.27 o
  11   6   2       81.67       89.81      9.05 o
  12   6   2        1.83       12.10     13.27 o
  13   6   2       31.75       11.47     16.04 o
 -13   7   2        1.05      -13.49     14.48 o
 -12   7   2        5.04       21.86     13.57 o
 -11   7   2       32.40       38.23      8.04 o
 -10   7   2       81.93       72.75      8.18 o
  -9   7   2       15.11       19.77     11.40 o
  -8   7   2      607.98      610.55     22.27 o
  -7   7   2        3.16       -5.90     10.78 o
  -6   7   2        1.19       -2.46      8.96 o
  -5   7   2       33.92       32.57      5.11 o
  -4   7   2     2127.69     2239.79     31.54 o
  -3   7   2      160.62      148.98      9.58 o
  -2   7   2      135.17      101.45      7.85 o
  -1   7   2     1397.32     1390.09     16.03 o
   0   7   2       21.23       23.93      6.61 o
   1   7   2      104.68      134.79      6.49 o
   2   7   2      878.86      819.17     18.04 o
   3   7   2        2.17        0.73      6.46 o
   4   7   2        8.38        4.03      6.30 o
   5   7   2       72.73       82.51      7.58 o
   6   7   2       38.07       38.04      5.50 o
   7   7   2        2.38        8.82     10.07 o
   8   7   2        0.23       14.71     10.18 o
   9   7   2      185.80      183.28     13.32 o
  10   7   2        2.55       23.77     10.35 o
  11   7   2        2.04       -8.51     12.74 o
  12   7   2       64.72       75.15      9.36 o
  13   7   2        7.31       24.63     14.90 o
 -12   8   2       10.08        8.18     12.49 o
 -11   8   2       36.65       33.86      8.43 o
 -10   8   2        7.53       22.07      6.82 o
  -9   8   2       24.24       24.16     11.70 o
  -8   8   2       97.81       91.25      7.45 o
  -7   8   2     1648.70     1496.38     32.29 o
  -6   8   2      540.97      534.65     20.08 o
  -5   8   2      316.01      293.46     15.27 o
  -4   8   2        1.62       -7.65      7.65 o
  -3   8   2      871.47      951.92     21.54 o
  -2   8   2      144.12      131.48      9.74 o
  -1   8   2       78.85       65.53      3.90 o
   0   8   2      459.65      407.69     10.01 o
   1   8   2      147.02      167.60      6.75 o
   2   8   2       32.82       41.21      4.56 o
   3   8   2        2.98       14.75      6.26 o
   4   8   2        2.53        5.81      6.77 o
   5   8   2       44.38       43.51      5.42 o
   6   8   2      110.99      143.15     10.38 o
   7   8   2      618.56      591.59     22.39 o
   8   8   2      191.35      213.10     16.48 o
   9   8   2      277.71      284.21     18.40 o
  10   8   2        2.02      -12.31     12.31 o
  11   8   2       10.19       22.19     13.26 o
  12   8   2        0.85       17.34      7.34 o
 -12   9   2        1.45        0.94     13.58 o
 -11   9   2       71.80       87.98      8.80 o
 -10   9   2        7.85        6.41     12.79 o
  -9   9   2      225.40      228.47     17.49 o
  -8   9   2      105.38      108.96      8.38 o
  -7   9   2      303.56      310.02     17.23 o
  -6   9   2       57.23       55.89      6.67 o
  -5   9   2      421.75      411.01     17.35 o
  -4   9   2        7.79       10.22      7.95 o
  -3   9   2      118.74      106.75      8.25 o
  -2   9   2      352.77      364.84     14.48 o
  -1   9   2     1518.46     1422.56     72.29 o
   0   9   2      135.34      123.73      5.70 o
   1   9   2       55.59       73.09      3.82 o
   2   9   2      201.08      238.78     12.57 o
   3   9   2       17.29       28.24      4.57 o
   4   9   2       18.59       14.84      7.86 o
   5   9   2      123.97      147.70     11.20 o
   6   9   2      366.48      383.45     18.46 o
   7   9   2        1.41       14.58     10.39 o
   8   9   2        1.68       -5.55     11.22 o
   9   9   2        9.81       10.46     12.59 o
  10   9   2       49.54       61.47      8.10 o
  11   9   2        1.40        6.51     12.92 o
  12   9   2       11.37       19.36     14.49 o
 -11  10   2        2.61        6.38     13.03 o
 -10  10   2       54.30       59.04      8.49 o
  -9  10   2        0.05      -13.44     13.44 o
  -8  10   2       10.39       12.83      7.04 o
  -7  10   2       93.40      101.21      7.83 o
  -6  10   2      408.52      376.25     19.02 o
  -5  10   2       10.27        9.78      9.34 o
  -4  10   2       12.46       -6.46      9.60 o
  -3  10   2        2.66       13.09      8.04 o
  -2  10   2      336.34      297.22     14.77 o
  -1  10   2       42.78       38.95      3.64 o
   0  10   2      239.43      209.31      8.83 o
   1  10   2        1.68        8.71      4.84 o
   2  10   2       59.47       59.31      5.71 o
   3  10   2      118.39      128.17      9.08 o
   4  10   2       62.07       74.22      6.17 o
   5  10   2      117.10      111.54     10.01 o
   6  10   2        7.28       -0.63     10.75 o
   7  10   2        3.84      -10.90     11.84 o
   8  10   2        2.86       -5.92     11.71 o
   9  10   2      150.27      197.35     14.03 o
  10  10   2        6.42       11.24     11.44 o
  11  10   2       32.64       21.36     15.23 o
 -11  11   2        1.28        0.00     14.48 o
 -10  11   2        6.47       13.45      7.91 o
  -9  11   2       24.78       28.42      7.35 o
  -8  11   2        0.07       23.34     10.62 o
  -7  11   2        0.64       21.62     11.71 o
  -6  11   2        1.60        8.21     10.05 o
  -5  11   2       35.80       42.59      6.36 o
  -4  11   2      157.11      151.07     10.81 o
  -3  11   2       78.47       65.04      6.27 o
  -2  11   2       93.92       93.58      7.97 o
  -1  11   2       50.85       55.62      4.16 o
   0  11   2      368.44      343.17     13.94 o
   1  11   2        6.17        9.87      5.79 o
   2  11   2       15.82       20.69      9.55 o
   3  11   2       91.61       83.97      6.51 o
   4  11   2       42.01       18.61     11.41 o
   5  11   2       55.52       51.74      6.74 o
   6  11   2        2.31       -1.38     10.46 o
   7  11   2       68.36       56.01      7.52 o
   8  11   2       30.28       26.16     13.37 o
   9  11   2        6.92       19.39     12.36 o
  10  11   2        8.99       -1.82     12.80 o
  11  11   2        2.53      -13.68     15.44 o
 -10  12   2        5.98        8.56     14.82 o
  -9  12   2        2.45       -7.06     12.17 o
  -8  12   2       39.51       30.88      8.17 o
  -7  12   2       31.75        9.34     12.92 o
  -6  12   2       49.44       63.63      7.14 o
  -5  12   2       36.32       30.11     12.38 o
  -4  12   2        0.09        0.65      9.86 o
  -3  12   2       89.59       92.66      6.83 o
  -2  12   2        7.84       17.99      9.63 o
  -1  12   2      224.04      196.84     10.63 o
   0  12   2       14.36        2.99      7.17 o
   1  12   2       11.10       21.04      3.87 o
   2  12   2        5.26        6.04      9.66 o
   3  12   2        3.55       -4.98     10.31 o
   4  12   2        3.14       -9.22     11.48 o
   5  12   2       30.89       45.16      6.48 o
   6  12   2       11.32       22.61     11.37 o
   7  12   2       68.95       62.16      8.35 o
   8  12   2       58.22       45.54      8.35 o
   9  12   2        0.70       18.85     12.92 o
  10  12   2       28.21       30.97     15.42 o
  -9  13   2       14.41       16.01     13.79 o
  -8  13   2        1.48       17.89     13.92 o
  -7  13   2        3.10       11.74     12.88 o
  -6  13   2       26.28       13.70     12.75 o
  -5  13   2       46.09       36.90      7.22 o
  -4  13   2      127.61      121.40      9.44 o
  -3  13   2      127.91      139.74     10.61 o
  -2  13   2       42.08       17.90     11.76 o
  -1  13   2        2.05       -0.13      7.33 o
   0  13   2       17.14       19.06      7.13 o
   1  13   2      280.86      231.67     11.65 o
   2  13   2       24.60       24.65     10.59 o
   3  13   2      292.31      286.69     16.43 o
   4  13   2       67.63       64.66      7.26 o
   5  13   2       12.64      -13.16     13.16 o
   6  13   2      132.65      141.07     10.89 o
   7  13   2       17.12       28.08     12.93 o
   8  13   2        4.48        0.00     13.53 o
   9  13   2       25.99       36.34     16.63 o
  -8  14   2       18.76       21.08     13.21 o
  -7  14   2        6.77       13.55     11.81 o
  -6  14   2        3.29       11.34     12.49 o
  -5  14   2       13.25       21.60     11.21 o
  -4  14   2       20.12       17.94     11.27 o
  -3  14   2       14.45       22.63     11.83 o
  -2  14   2       41.32       35.00      7.14 o
  -1  14   2        2.75        0.91      7.17 o
   0  14   2       41.34       46.94      4.85 o
   1  14   2        1.25        2.10      6.64 o
   2  14   2       59.85       55.92      7.26 o
   3  14   2        3.95      -13.13     13.13 o
   4  14   2       21.15        5.51     12.53 o
   5  14   2       13.58       -4.20     12.87 o
   6  14   2       93.24      106.86      9.24 o
   7  14   2        4.61        8.25     13.73 o
   8  14   2       23.12       32.08     16.59 o
  -7  15   2        3.65      -15.65     15.65 o
  -6  15   2        0.05        1.89     12.51 o
  -5  15   2        1.94       -6.31     12.27 o
  -4  15   2       27.87       29.77      7.56 o
  -3  15   2       10.08        3.30     11.19 o
  -2  15   2        1.09        7.19     11.99 o
  -1  15   2       21.82       23.20      8.30 o
   0  15   2        0.91      -10.77     14.25 o
   1  15   2       44.70       53.80      6.78 o
   2  15   2        4.65       -3.20     11.68 o
   3  15   2       29.56       41.52      7.58 o
   4  15   2        2.57        0.86     13.14 o
   5  15   2       10.82       29.15     12.49 o
   6  15   2        5.56        0.00     12.80 o
   7  15   2        0.56       17.73     13.65 o
  -6  16   2        1.24       -3.06     14.87 o
  -5  16   2        2.42       -6.85     12.64 o
  -4  16   2        4.82       -0.93     13.18 o
  -3  16   2        3.63       -4.51     13.06 o
  -2  16   2       15.95       26.21     13.01 o
  -1  16   2       23.39       35.53      5.61 o
   0  16   2      125.72      129.22     13.29 o
   1  16   2        0.05       13.02      8.09 o
   2  16   2        1.83       16.66     12.18 o
   3  16   2        0.54      -13.84     13.84 o
   4  16   2        4.27       13.05     12.77 o
   5  16   2       14.71        7.56      8.64 o
   6  16   2        6.13        4.12     14.18 o
  -4  17   2        1.72       -4.02     14.18 o
  -3  17   2        1.66        0.98     14.41 o
  -2  17   2        0.24      -13.65     13.65 o
  -1  17   2        0.49       -6.82     10.25 o
   0  17   2        5.58       11.50      9.21 o
   1  17   2       32.02       39.77      9.18 o
   2  17   2       41.82       52.52      8.56 o
   3  17   2       73.73      119.35     10.56 o
   4  17   2        1.95       -8.08     13.47 o
 -13   0   3        0.32      -11.06     13.31 o
 -11   0   3       36.45       38.09      7.08 o
  -9   0   3      696.41      816.02     23.88 o
  -7   0   3     1256.76     1296.96     24.44 o
  -5   0   3     1819.76     1840.21     24.25 o
  -3   0   3     8488.36     8228.15     41.14 o
  -1   0   3      634.19      574.26     22.42 o
   1   0   3      138.56      125.97      3.34 o
   3   0   3       74.72       71.45      5.54 o
   5   0   3      982.53      982.69     18.70 o
   7   0   3        0.28       -7.03      7.03 o
   9   0   3        6.44       -3.37      9.91 o
  11   0   3       23.11        9.61     12.04 o
  13   0   3        6.99       11.48     12.46 o
 -14   1   3        6.49       10.03     10.09 o
 -13   1   3        6.64       -6.25      9.54 o
 -12   1   3        4.24       12.79      7.76 o
 -11   1   3      202.98      177.01      9.60 o
 -10   1   3       95.51       96.13      8.35 o
  -9   1   3       40.19       31.91      4.27 o
  -8   1   3      595.96      651.26     14.14 o
  -7   1   3      105.45       87.73      4.81 o
  -6   1   3      926.27      924.96     29.47 o
  -5   1   3        1.00        3.56      4.66 o
  -4   1   3      143.25      162.26      5.53 o
  -3   1   3     2942.14     2852.14     59.07 o
  -2   1   3      712.00      639.92      6.02 o
  -1   1   3      754.61      794.23     11.00 o
   0   1   3      977.46      856.30      5.25 o
   1   1   3     1088.41     1118.18     10.22 o
   2   1   3     3655.96     3698.92     16.57 o
   3   1   3       42.42       28.85      2.56 o
   4   1   3      646.10      674.96     27.04 o
   5   1   3      590.68      574.98     10.44 o
   6   1   3       74.90       76.42      4.64 o
   7   1   3        0.69        4.44      4.59 o
   8   1   3        5.51       11.36      5.45 o
   9   1   3      158.95      168.25     13.82 o
  10   1   3        2.39        0.03     11.18 o
  11   1   3        0.01        4.40      7.26 o
  12   1   3       26.61       21.45      9.32 o
  13   1   3        8.36       17.42      8.89 o
  14   1   3        5.70        2.76     10.27 o
 -14   2   3       21.26       18.15     14.46 o
 -13   2   3       15.52        4.29     13.78 o
 -12   2   3        7.47       13.08     11.44 o
 -11   2   3      304.78      282.50     18.45 o
 -10   2   3        0.01       -8.00     10.54 o
  -9   2   3      103.75      146.79     10.71 o
  -8   2   3       66.96       77.35      6.85 o
  -7   2   3       23.71       25.05      4.52 o
  -6   2   3       91.11      104.62      7.13 o
  -5   2   3      146.68      168.98      9.53 o
  -4   2   3     4685.48     4727.44     35.60 o
  -3   2   3      284.99      328.85      9.39 o
  -2   2   3       78.63      112.67      6.09 o
  -1   2   3    21177.06    21404.55   1207.71 o
   0   2   3    12862.93    12178.41    285.09 o
   1   2   3     1863.09     1842.29     56.06 o
   2   2   3     3134.38     3218.52     24.74 o
   3   2   3      593.99      639.52     12.53 o
   4   2   3     2949.50     2677.96     27.80 o
   5   2   3      318.63      384.20     12.92 o
   6   2   3      799.08      820.64     18.81 o
   7   2   3       78.34       75.09      5.97 o
   8   2   3      406.99      436.55     17.61 o
   9   2   3      172.62      189.93     13.89 o
  10   2   3        9.23       18.85      5.84 o
  11   2   3      112.30      100.79      8.56 o
  12   2   3        3.19        5.60     11.96 o
  13   2   3        0.01      -12.40     12.40 o
 -14   3   3        4.37       -5.81     14.79 o
 -13   3   3        0.88       -5.22     13.16 o
 -12   3   3        1.22       14.84     11.97 o
 -11   3   3       66.69       53.47      8.05 o
 -10   3   3       24.18       37.69      6.28 o
  -9   3   3      139.36      178.47     14.11 o
  -8   3   3       53.54       48.98      5.92 o
  -7   3   3      301.17      256.96     13.53 o
  -6   3   3      318.45      272.28     12.00 o
  -5   3   3       34.03       34.71      4.00 o
  -4   3   3      965.36      850.93     16.27 o
  -3   3   3     5730.90     5951.56     38.05 o
  -2   3   3     8540.89     8842.63     43.64 o
  -1   3   3     9306.45     9706.57    303.78 o
   0   3   3     2367.15     2039.14     28.40 o
   1   3   3      261.39      241.92      5.43 o
   2   3   3      261.04      175.53      7.41 o
   3   3   3     8392.81     7673.74     45.09 o
   4   3   3     1051.41     1136.86     18.85 o
   5   3   3      304.12      409.14     13.70 o
   6   3   3        5.80        2.68      6.99 o
   7   3   3       76.30       96.68      8.43 o
   8   3   3       76.43       82.44      6.22 o
   9   3   3      314.72      265.15     16.57 o
  10   3   3       29.16        1.32     11.16 o
  11   3   3        1.44       15.24     11.42 o
  12   3   3        0.00        0.00     11.42 o
  13   3   3        8.49        0.00     13.29 o
 -14   4   3        0.85        3.94     14.57 o
 -13   4   3        0.09       -2.67     13.83 o
 -12   4   3        1.69       -7.17     12.43 o
 -11   4   3        4.05       26.74      6.78 o
 -10   4   3       24.37       29.71      6.10 o
  -9   4   3      265.71      241.00     15.54 o
  -8   4   3       60.48       67.14      6.31 o
  -7   4   3     1833.36     1765.76     30.51 o
  -6   4   3       37.87       45.38      4.57 o
  -5   4   3      822.26      782.33     17.87 o
  -4   4   3        1.17        9.89      5.55 o
  -3   4   3      184.52      162.62      8.02 o
  -2   4   3      860.42      970.65     15.62 o
  -1   4   3      590.92      633.41     22.12 o
   0   4   3       23.67       36.93      4.43 o
   1   4   3      273.28      243.68      5.98 o
   2   4   3      830.29      816.02     14.69 o
   3   4   3       97.47      100.26      7.16 o
   4   4   3      177.19      161.57      9.33 o
   5   4   3        3.73        8.57      6.54 o
   6   4   3      174.62      143.91     10.52 o
   7   4   3        1.57       16.97      7.66 o
   8   4   3      139.62      130.05     10.55 o
   9   4   3        8.49       18.67      6.04 o
  10   4   3       20.29       12.10     11.76 o
  11   4   3      166.24      151.42     12.00 o
  12   4   3       28.93        8.28     14.01 o
  13   4   3        0.52      -13.71     13.71 o
 -13   5   3        0.36        2.73     13.63 o
 -12   5   3        0.00      -13.21     13.21 o
 -11   5   3       17.62       20.09     13.01 o
 -10   5   3       49.15       60.79      7.05 o
  -9   5   3       95.08      102.33      8.30 o
  -8   5   3       49.98       55.04      6.70 o
  -7   5   3       96.41       96.50      8.06 o
  -6   5   3     1479.01     1530.36     26.99 o
  -5   5   3      437.45      469.67     14.95 o
  -4   5   3     1415.52     1426.00     22.91 o
  -3   5   3     1425.21     1298.17     20.29 o
  -2   5   3        0.71       -1.58      4.93 o
  -1   5   3     1150.71     1065.29     12.14 o
   0   5   3       66.71       69.80      3.44 o
   1   5   3      226.77      197.74      7.66 o
   2   5   3       13.75       40.18      3.06 o
   3   5   3      989.79     1091.75     19.14 o
   4   5   3        6.58        0.67      6.26 o
   5   5   3       77.10       96.40      7.23 o
   6   5   3      452.44      429.90     16.28 o
   7   5   3      169.27      190.71     13.38 o
   8   5   3       28.99       10.10     12.36 o
   9   5   3       20.25       13.34      6.26 o
  10   5   3       18.64       11.11     12.92 o
  11   5   3        2.99       14.44     12.28 o
  12   5   3       14.95       16.98     14.17 o
  13   5   3       16.97        0.00     14.22 o
 -13   6   3        8.83        1.87     14.35 o
 -12   6   3        2.27      -10.13     11.89 o
 -11   6   3       49.89       46.14      7.66 o
 -10   6   3       68.43       59.31      7.44 o
  -9   6   3      113.27      131.98      9.83 o
  -8   6   3      313.71      313.37     16.16 o
  -7   6   3      320.04      348.82     15.87 o
  -6   6   3        2.23        3.22      8.36 o
  -5   6   3      425.85      422.82     15.04 o
  -4   6   3       40.52       62.01      4.73 o
  -3   6   3     1171.54     1081.40     20.03 o
  -2   6   3        9.63       24.97      3.38 o
  -1   6   3      970.00      864.77     35.40 o
   0   6   3     1623.77     1497.10     15.08 o
   1   6   3       41.15       52.07      3.02 o
   2   6   3      246.75      267.02     10.97 o
   3   6   3      350.77      422.76     13.65 o
   4   6   3      410.45      485.26     15.27 o
   5   6   3      906.20      911.39     21.45 o
   6   6   3      245.72      225.99     13.60 o
   7   6   3       43.20       44.01      6.00 o
   8   6   3      313.03      257.41     16.54 o
   9   6   3      293.22      265.35     17.44 o
  10   6   3       22.29       13.71     12.51 o
  11   6   3        2.97      -14.87     14.87 o
  12   6   3       74.42       79.94      9.18 o
  13   6   3        0.35        0.00     14.20 o
 -13   7   3        6.44        4.82     14.51 o
 -12   7   3      111.82      111.73      9.31 o
 -11   7   3       21.07       30.80     12.92 o
 -10   7   3        0.04        7.99     10.35 o
  -9   7   3       36.92       48.45      6.93 o
  -8   7   3        0.09       12.00      9.91 o
  -7   7   3      113.67      120.74     10.87 o
  -6   7   3      287.42      279.41     15.20 o
  -5   7   3       10.18       -4.41      7.89 o
  -4   7   3       21.26       19.46      4.33 o
  -3   7   3      442.65      392.56     13.45 o
  -2   7   3      867.27      939.85     19.43 o
  -1   7   3      748.60      814.10     14.84 o
   0   7   3      492.03      437.31      9.27 o
   1   7   3       52.79       61.08      3.37 o
   2   7   3       72.21       58.20      4.38 o
   3   7   3       36.38       52.34      4.43 o
   4   7   3      255.91      205.10     11.23 o
   5   7   3      223.16      292.34     14.06 o
   6   7   3      204.37      210.21     13.87 o
   7   7   3       34.29       33.08      6.67 o
   8   7   3        1.97      -11.91     11.91 o
   9   7   3        1.99       11.65     11.84 o
  10   7   3      137.20      120.83      9.62 o
  11   7   3       18.28        5.17     13.84 o
  12   7   3        0.30       -2.72     13.76 o
 -12   8   3        9.74       -1.82     15.39 o
 -11   8   3        2.02        1.74     13.36 o
 -10   8   3       74.08       91.56      8.15 o
  -9   8   3        0.46       -8.31     11.24 o
  -8   8   3       15.23       15.34     11.06 o
  -7   8   3       17.85       22.03     11.13 o
  -6   8   3      529.89      544.27     20.00 o
  -5   8   3        1.08       -2.90      8.20 o
  -4   8   3       13.96       24.56      4.77 o
  -3   8   3      194.51      189.56     11.12 o
  -2   8   3      281.39      268.34     12.35 o
  -1   8   3       73.44       67.38     10.45 o
   0   8   3      133.05       91.24      5.59 o
   1   8   3      128.07      117.74      7.70 o
   2   8   3        2.71       -4.34      6.64 o
   3   8   3       12.94        5.03      7.68 o
   4   8   3        1.11       11.86      7.01 o
   5   8   3      123.49      135.20      9.13 o
   6   8   3       11.75       -9.63      9.63 o
   7   8   3        9.83       11.39     10.70 o
   8   8   3      273.11      258.08     17.23 o
   9   8   3      358.40      334.22     19.78 o
  10   8   3       35.94       30.50      7.42 o
  11   8   3       51.30       26.06     15.23 o
  12   8   3       55.26       67.05      9.19 o
 -12   9   3        2.77      -12.33     15.03 o
 -11   9   3        2.66       10.02     13.91 o
 -10   9   3       23.37       25.18      7.24 o
  -9   9   3       49.55       27.15     13.70 o
  -8   9   3        2.37        3.42     11.06 o
  -7   9   3       52.63       55.71      7.35 o
  -6   9   3      201.91      165.14     11.43 o
  -5   9   3       40.46       49.40      5.69 o
  -4   9   3       85.94       98.80      7.37 o
  -3   9   3      295.69      266.62     13.93 o
  -2   9   3      134.72      104.00      8.29 o
  -1   9   3       33.71       29.04      3.10 o
   0   9   3      208.19      204.86     12.02 o
   1   9   3       14.16       10.26      3.47 o
   2   9   3      381.78      367.54     15.24 o
   3   9   3        0.00       -1.87      7.25 o
   4   9   3        0.03        7.55      7.94 o
   5   9   3        0.65        2.72      8.51 o
   6   9   3       43.72       38.46      6.48 o
   7   9   3        4.98        3.86     10.80 o
   8   9   3       17.87       21.10     11.57 o
   9   9   3       15.14       18.94     12.18 o
  10   9   3        0.95        6.64     12.41 o
  11   9   3        3.12       11.29     11.97 o
  12   9   3        0.22        9.79     12.61 o
 -11  10   3       30.65       34.93      8.62 o
 -10  10   3       55.06       36.79      8.66 o
  -9  10   3       24.31       25.72     12.74 o
  -8  10   3        3.44        5.11     11.03 o
  -7  10   3        2.72        3.81      6.36 o
  -6  10   3      648.91      613.28     22.92 o
  -5  10   3       82.21       64.52      6.83 o
  -4  10   3      108.41       89.29      8.22 o
  -3  10   3       49.26       44.29      5.40 o
  -2  10   3      165.71      186.52     12.05 o
  -1  10   3      537.91      508.65     12.55 o
   0  10   3      311.84      295.70     21.71 o
   1  10   3      426.36      362.30     11.27 o
   2  10   3       89.76      115.84      9.50 o
   3  10   3       50.59       54.36      5.79 o
   4  10   3       40.47       33.99      5.79 o
   5  10   3       25.47       20.78     11.14 o
   6  10   3      359.35      312.11     18.25 o
   7  10   3        9.49       -5.53     11.05 o
   8  10   3      207.99      185.80     14.29 o
   9  10   3        6.63       10.44     12.31 o
  10  10   3       32.39       33.24     14.74 o
  11  10   3       71.68      102.99      9.75 o
 -11  11   3       83.36       54.07      9.83 o
 -10  11   3        0.57       11.68     13.42 o
  -9  11   3        0.64       16.59     11.55 o
  -8  11   3       76.01       85.13      8.45 o
  -7  11   3        0.34        2.90     10.59 o
  -6  11   3       14.35       13.76     11.22 o
  -5  11   3      132.06      136.24     10.08 o
  -4  11   3       61.18       65.12      6.75 o
  -3  11   3       25.67       23.12     10.31 o
  -2  11   3        0.09       -3.82      9.53 o
  -1  11   3      253.42      211.54     18.91 o
   0  11   3       80.26       86.68      4.98 o
   1  11   3      258.67      258.11     10.39 o
   2  11   3       64.79       57.77      5.74 o
   3  11   3        4.32       -6.86      9.30 o
   4  11   3      245.74      219.88     15.88 o
   5  11   3      171.52      154.56     12.32 o
   6  11   3       33.80       16.90     11.31 o
   7  11   3       45.60       61.65      7.61 o
   8  11   3      103.88       96.55      8.97 o
   9  11   3        4.53        5.97     12.56 o
  10  11   3        0.13        1.85     13.45 o
 -10  12   3        0.04       -7.61     14.14 o
  -9  12   3       69.67       71.93      8.51 o
  -8  12   3       22.18        7.53     13.05 o
  -7  12   3       80.74       73.89      8.10 o
  -6  12   3        4.94       14.17      9.70 o
  -5  12   3      235.02      222.71     17.41 o
  -4  12   3        7.49        5.24     10.20 o
  -3  12   3        5.03        7.47     10.44 o
  -2  12   3       31.51       31.07      6.38 o
  -1  12   3       19.23       29.14     11.78 o
   0  12   3       64.03       63.32      6.96 o
   1  12   3       30.54       37.30      4.13 o
   2  12   3      134.36      131.16     10.92 o
   3  12   3       93.04       99.16      7.63 o
   4  12   3        6.69       -3.33     10.48 o
   5  12   3       40.59       26.81      6.80 o
   6  12   3       11.38       16.01     12.74 o
   7  12   3      136.07      150.29      9.88 o
   8  12   3       11.80       19.73     12.75 o
   9  12   3        0.44        8.17     13.06 o
  10  12   3        3.84      -15.68     15.68 o
  -9  13   3        5.93       16.66      7.84 o
  -8  13   3        1.43        6.28     13.03 o
  -7  13   3        0.97        6.73     13.24 o
  -6  13   3        0.40        5.66     11.06 o
  -5  13   3       56.92       26.86     13.13 o
  -4  13   3        1.83       11.48      9.58 o
  -3  13   3       41.31       54.99      6.91 o
  -2  13   3        0.79       15.36      9.37 o
  -1  13   3       27.98       34.57      6.85 o
   0  13   3      124.66      114.01      6.71 o
   1  13   3       83.26       79.86      5.42 o
   2  13   3        0.70       -4.72     10.91 o
   3  13   3       35.49       18.69     12.41 o
   4  13   3       20.06       21.13     10.98 o
   5  13   3       23.39        2.34     12.46 o
   6  13   3       18.52       32.44      7.87 o
   7  13   3        8.65       10.31     13.65 o
   8  13   3       48.04       55.09      8.57 o
   9  13   3       33.12       24.16     16.07 o
  -8  14   3        1.40      -14.18     14.18 o
  -7  14   3       13.28       10.88     14.22 o
  -6  14   3        9.40       -2.62     12.95 o
  -5  14   3        8.36        5.84     13.58 o
  -4  14   3       12.02        4.70     13.31 o
  -3  14   3        0.21      -10.87     10.87 o
  -2  14   3        0.51       14.67      9.56 o
  -1  14   3       32.53       46.88      4.83 o
   0  14   3       30.03       28.52     14.29 o
   1  14   3        0.10       -7.73      7.73 o
   2  14   3        1.10       -1.48     11.11 o
   3  14   3       52.34       54.21      7.68 o
   4  14   3        4.83        7.16     11.60 o
   5  14   3       14.07       16.95     12.87 o
   6  14   3       32.64       36.56      7.55 o
   7  14   3       10.36        6.47     14.35 o
   8  14   3       44.52       37.31     16.55 o
  -7  15   3       12.83       10.74     14.30 o
  -6  15   3        0.05      -13.62     13.62 o
  -5  15   3        0.33        4.52     12.12 o
  -4  15   3       16.15        5.12     12.38 o
  -3  15   3        6.85       14.10     12.17 o
  -2  15   3       44.55       41.55      7.87 o
  -1  15   3        9.24        0.64      8.45 o
   0  15   3       45.95       37.96      5.10 o
   1  15   3       10.05       12.08      8.23 o
   2  15   3        1.90      -12.72     12.72 o
   3  15   3       19.44       30.14     12.14 o
   4  15   3        9.03       22.50     11.66 o
   5  15   3        6.50      -11.03     13.13 o
   6  15   3        0.00       18.28     12.51 o
   7  15   3       10.85       -2.98     14.71 o
  -6  16   3        2.67       15.32     15.32 o
  -5  16   3        2.56       -3.92     15.65 o
  -4  16   3       50.81       36.23     15.52 o
  -3  16   3        5.49        9.94     12.88 o
  -2  16   3       52.86       72.61      7.97 o
  -1  16   3        2.69        2.62     11.75 o
   0  16   3        0.02        2.64     25.29 o
   1  16   3        3.96        2.93      9.18 o
   2  16   3       70.00       74.23      8.28 o
   3  16   3       44.84       64.46      8.57 o
   4  16   3       10.34       29.12     13.26 o
   5  16   3        0.26       -3.99     14.28 o
  -4  17   3        5.69        7.04     14.41 o
  -3  17   3       12.14      -11.79     14.04 o
  -2  17   3       12.37       -2.86     14.35 o
  -1  17   3       67.03       71.71      6.52 o
   0  17   3        7.36       17.02     13.79 o
   1  17   3        0.00        6.20     10.46 o
   2  17   3        0.66      -15.36     15.36 o
   3  17   3       55.99       59.43      9.47 o
 -14   0   4       34.62       29.41      8.67 o
 -12   0   4      213.67      211.24     14.56 o
 -10   0   4       30.86       32.83      6.30 o
  -8   0   4       75.49       63.45      5.52 o
  -6   0   4     1258.63     1310.00     22.71 o
  -4   0   4     2511.59     2608.09     26.53 o
  -2   0   4        0.04       -0.62      3.95 o
   0   0   4     4118.97     3808.17     21.55 o
   2   0   4    17765.50    19163.03     64.42 o
   4   0   4     1934.00     2050.53     24.63 o
   6   0   4      464.21      469.16     14.83 o
   8   0   4      312.15      313.72     14.75 o
  10   0   4      309.06      249.12     17.51 o
  12   0   4        3.44        7.24     11.22 o
 -14   1   4        0.98        8.41     10.20 o
 -13   1   4       13.76       22.66      9.53 o
 -12   1   4       39.90       29.10      8.92 o
 -11   1   4       33.55       20.42      8.52 o
 -10   1   4        0.03       -0.04     17.43 o
  -9   1   4       54.03       56.73      4.39 o
  -8   1   4       25.04       28.65      3.56 o
  -7   1   4      346.04      364.41     10.00 o
  -6   1   4      361.12      320.38      8.74 o
  -5   1   4     3201.09     3346.54     80.48 o
  -4   1   4       59.73       51.25      2.88 o
  -3   1   4        0.29        1.81      1.97 o
  -2   1   4     4057.54     4018.64     25.63 o
  -1   1   4    20052.00    19893.12    453.78 o
   0   1   4       42.28       41.71      1.98 o
   1   1   4     1335.63     1378.55     19.45 o
   2   1   4     1106.76     1075.50      8.56 o
   3   1   4      207.68      208.20      5.72 o
   4   1   4      201.31      182.58      6.03 o
   5   1   4      556.54      479.41     10.18 o
   6   1   4      290.68      294.04      8.71 o
   7   1   4      168.86      157.28      8.17 o
   8   1   4        0.38       -6.47     10.63 o
   9   1   4       95.27       89.26      5.61 o
  10   1   4       15.07       10.58      7.48 o
  11   1   4      104.99      100.15      6.33 o
  12   1   4        6.84        0.00      8.94 o
  13   1   4        6.56        0.82      9.23 o
 -14   2   4        0.00       -8.62     14.93 o
 -13   2   4        0.52       -6.90     12.96 o
 -12   2   4       45.41       52.52      8.15 o
 -11   2   4      112.55      117.96     10.24 o
 -10   2   4       14.84       21.07     10.04 o
  -9   2   4      255.46      256.99     15.20 o
  -8   2   4       73.52       77.25      6.31 o
  -7   2   4       26.72       22.39      4.34 o
  -6   2   4      728.97      641.02     16.56 o
  -5   2   4       85.13       67.21      4.54 o
  -4   2   4       48.03       37.76      2.98 o
  -3   2   4      184.72      166.91      7.37 o
  -2   2   4     2557.43     2570.97     22.39 o
  -1   2   4     1392.82     1302.52     38.57 o
   0   2   4     1906.03     1770.19     12.09 o
   1   2   4      553.44      525.01     17.80 o
   2   2   4      136.03      145.61      6.57 o
   3   2   4      277.57      257.27      9.05 o
   4   2   4        1.10        7.24      4.54 o
   5   2   4      271.13      311.22     11.77 o
   6   2   4      462.69      420.75     14.25 o
   7   2   4      218.54      248.75     13.08 o
   8   2   4       52.32       62.69      5.91 o
   9   2   4      352.11      306.86     17.70 o
  10   2   4       19.82       15.75     10.90 o
  11   2   4       57.66       54.49      7.73 o
  12   2   4       18.41       23.59     13.19 o
  13   2   4        8.35       12.69     14.09 o
 -14   3   4        4.34       18.41     13.47 o
 -13   3   4        0.30        1.74     12.72 o
 -12   3   4        2.37       14.90     11.55 o
 -11   3   4        3.43       15.45     10.90 o
 -10   3   4        1.02       -2.52     10.54 o
  -9   3   4       50.89       43.61      6.52 o
  -8   3   4       36.80       21.83      5.48 o
  -7   3   4      202.80      228.69     13.06 o
  -6   3   4      366.28      399.89     14.22 o
  -5   3   4       53.05       55.88      4.48 o
  -4   3   4      118.81      118.39      8.06 o
  -3   3   4      321.95      357.54     10.12 o
  -2   3   4      302.86      262.39      8.49 o
  -1   3   4     3342.42     3245.51    108.44 o
   0   3   4     1487.36     1291.01     12.96 o
   1   3   4       11.54        8.16      2.99 o
   2   3   4      667.14      605.34     12.41 o
   3   3   4      992.67      936.23     16.25 o
   4   3   4      173.76      199.27      9.45 o
   5   3   4       73.46       81.05      5.78 o
   6   3   4        0.00        4.77      6.23 o
   7   3   4       53.86       51.31      5.47 o
   8   3   4        0.10        3.19      8.44 o
   9   3   4        9.69       16.14     10.61 o
  10   3   4       95.48       94.70      7.91 o
  11   3   4       20.79       12.41     13.26 o
  12   3   4        0.00        9.91     12.79 o
  13   3   4       14.07       18.35     13.36 o
 -14   4   4        1.49       -8.87     14.58 o
 -13   4   4        3.93       31.15     12.49 o
 -12   4   4       14.03       20.82     12.30 o
 -11   4   4       43.97       41.70      7.53 o
 -10   4   4        3.72       12.35     10.46 o
  -9   4   4        4.81        8.15     11.08 o
  -8   4   4     1325.83     1304.01     28.90 o
  -7   4   4        5.64        9.58      8.08 o
  -6   4   4     1145.35     1001.40     21.91 o
  -5   4   4     2149.53     2414.14     30.49 o
  -4   4   4       20.53       15.94      6.46 o
  -3   4   4        5.62       12.74      5.19 o
  -2   4   4       60.80       80.08      5.66 o
  -1   4   4      889.47      944.43     20.52 o
   0   4   4       21.22       21.33      2.06 o
   1   4   4      832.45      888.26     26.82 o
   2   4   4       40.25       37.82      3.12 o
   3   4   4       59.09      104.36      7.75 o
   4   4   4      523.38      631.37     15.75 o
   5   4   4        2.60       11.50      6.17 o
   6   4   4      214.15      237.78     12.07 o
   7   4   4      223.53      229.39     13.49 o
   8   4   4      380.10      375.81     18.29 o
   9   4   4      156.24      129.53      9.08 o
  10   4   4       13.81        9.60     11.05 o
  11   4   4        0.11      -12.30     12.30 o
  12   4   4        0.53       22.72     13.11 o
  13   4   4        5.35        8.41     14.74 o
 -13   5   4        8.35        1.82     13.63 o
 -12   5   4        1.55       -3.29     12.79 o
 -11   5   4        4.04       12.41     12.12 o
 -10   5   4      120.37      111.13      8.06 o
  -9   5   4       12.45       10.88     10.48 o
  -8   5   4       39.11       47.61      5.86 o
  -7   5   4       12.65       32.55      5.14 o
  -6   5   4      318.04      285.38     13.46 o
  -5   5   4       25.13       31.87      4.41 o
  -4   5   4      510.24      549.84     15.42 o
  -3   5   4     4479.38     4716.89     39.06 o
  -2   5   4      739.87      819.90     16.08 o
  -1   5   4       28.51       23.65      1.95 o
   0   5   4     2438.53     2161.35     17.03 o
   1   5   4      917.74      821.30     11.14 o
   2   5   4      743.62      697.34     15.43 o
   3   5   4     2395.51     2511.18     29.18 o
   4   5   4       43.50       49.86      4.05 o
   5   5   4      249.56      272.72     13.08 o
   6   5   4      209.96      209.21     12.09 o
   7   5   4       32.69       39.19      5.71 o
   8   5   4      636.45      631.23     22.23 o
   9   5   4       29.55       49.98      6.64 o
  10   5   4       39.08       26.88     12.66 o
  11   5   4      323.81      297.38     20.18 o
  12   5   4        0.47      -13.94     13.94 o
  13   5   4        5.79        2.86     14.12 o
 -13   6   4       16.96        9.37     14.07 o
 -12   6   4        0.00       18.64     12.40 o
 -11   6   4        0.16       -3.22     11.86 o
 -10   6   4       88.53       90.40      8.07 o
  -9   6   4       62.07       55.26      6.70 o
  -8   6   4      262.46      246.26     15.98 o
  -7   6   4       41.14       66.64      6.13 o
  -6   6   4       42.96       32.62      5.26 o
  -5   6   4       33.18       44.69      4.46 o
  -4   6   4      452.02      483.44     14.88 o
  -3   6   4      155.69      151.92      9.35 o
  -2   6   4       50.00       51.55      3.99 o
  -1   6   4        0.02       -1.92      3.78 o
   0   6   4      960.58      907.58     12.28 o
   1   6   4       11.03       11.62      2.84 o
   2   6   4       25.67       22.05      3.60 o
   3   6   4       51.07       60.55      4.64 o
   4   6   4       42.69       43.98      4.31 o
   5   6   4       12.99        7.34      7.68 o
   6   6   4      291.44      282.24     14.63 o
   7   6   4      143.55      126.47     10.29 o
   8   6   4      406.49      370.40     18.71 o
   9   6   4       74.09       88.39      8.33 o
  10   6   4       70.72       69.27      8.05 o
  11   6   4        2.69       -5.90     13.36 o
  12   6   4        0.02       -1.77     13.88 o
  13   6   4        0.73      -15.55     15.55 o
 -13   7   4        0.20       -9.66     13.86 o
 -12   7   4       15.77       16.09      8.09 o
 -11   7   4        0.16      -13.06     13.06 o
 -10   7   4        5.56        2.20     10.80 o
  -9   7   4       26.41       32.37      6.69 o
  -8   7   4       93.45      108.58      8.50 o
  -7   7   4        2.92        6.56     10.62 o
  -6   7   4      112.35      111.22      8.19 o
  -5   7   4       11.72        0.46      8.30 o
  -4   7   4      178.45      154.78     10.78 o
  -3   7   4       51.27       52.56      5.29 o
  -2   7   4       16.09       14.98      3.79 o
  -1   7   4       53.38       49.47      2.88 o
   0   7   4       35.62       34.01      2.57 o
   1   7   4       13.27       13.55      4.39 o
   2   7   4      848.55      937.90     20.06 o
   3   7   4        0.01       -5.79      6.17 o
   4   7   4       40.35       41.80      4.67 o
   5   7   4      111.06       91.87      8.42 o
   6   7   4      314.82      307.82     15.95 o
   7   7   4      233.05      278.09     16.19 o
   8   7   4      149.66      182.48     14.08 o
   9   7   4       31.60       44.89      7.19 o
  10   7   4        1.79       10.72     11.61 o
  11   7   4       45.56       38.51      8.40 o
  12   7   4       17.28       11.94     13.71 o
 -12   8   4       10.45        9.13     13.71 o
 -11   8   4       32.23       26.19     13.86 o
 -10   8   4        3.39        6.90     11.65 o
  -9   8   4       97.16       83.86      8.25 o
  -8   8   4       22.13       16.95      6.49 o
  -7   8   4     1613.77     1592.80     33.51 o
  -6   8   4       31.37       36.30      6.13 o
  -5   8   4      510.56      457.41     17.28 o
  -4   8   4      400.51      400.53     15.46 o
  -3   8   4        6.71        7.92      6.31 o
  -2   8   4        8.29        7.55      7.22 o
  -1   8   4       14.27       10.85      4.47 o
   0   8   4       23.58       33.69      2.79 o
   1   8   4      977.32     1018.98     44.71 o
   2   8   4        9.41       10.56      6.70 o
   3   8   4      371.74      329.57     14.25 o
   4   8   4       90.73       75.21      5.61 o
   5   8   4        4.79       12.23      7.99 o
   6   8   4      211.80      266.57     15.52 o
   7   8   4     1445.70     1349.60     31.73 o
   8   8   4       31.05       14.80     11.50 o
   9   8   4       17.64        3.64     11.40 o
  10   8   4        3.03        3.20     12.53 o
  11   8   4        9.25       30.09     12.33 o
  12   8   4        0.38       -5.71     12.79 o
 -12   9   4        6.40        7.61     12.62 o
 -11   9   4      130.68      149.32     11.62 o
 -10   9   4        6.09      -12.12     12.59 o
  -9   9   4      143.27      164.90     13.48 o
  -8   9   4        0.10       -6.86     11.08 o
  -7   9   4      304.44      327.51     17.97 o
  -6   9   4       41.05       46.42      6.28 o
  -5   9   4      398.84      406.53     17.41 o
  -4   9   4       92.56       79.85      5.91 o
  -3   9   4      111.69       89.39      7.37 o
  -2   9   4      457.93      516.17     17.09 o
  -1   9   4      114.42      109.29     10.15 o
   0   9   4       54.39       56.53      3.53 o
   1   9   4      164.24      148.76      7.15 o
   2   9   4       13.20       15.45      8.15 o
   3   9   4      177.92      169.10     12.38 o
   4   9   4       27.88       16.46      8.49 o
   5   9   4      100.60       97.94      6.66 o
   6   9   4        0.14       -4.90     11.09 o
   7   9   4        3.33       18.33      9.58 o
   8   9   4      109.26       91.64      8.02 o
   9   9   4        0.33        6.15     11.83 o
  10   9   4        0.00      -12.82     12.82 o
  11   9   4       18.96       32.42      8.43 o
 -11  10   4        0.16        3.66     13.75 o
 -10  10   4       78.49       90.70      8.95 o
  -9  10   4        0.14       21.94     11.47 o
  -8  10   4        2.74       13.94     10.82 o
  -7  10   4       24.86       23.25      6.38 o
  -6  10   4      415.70      465.31     20.94 o
  -5  10   4        1.23        5.86      8.93 o
  -4  10   4       18.33       32.42      5.29 o
  -3  10   4       70.39       65.45      5.86 o
  -2  10   4      485.36      494.00     18.15 o
  -1  10   4        4.86        0.97      5.66 o
   0  10   4       91.93       86.26      5.23 o
   1  10   4       41.79       36.34      3.85 o
   2  10   4        3.10        7.09      7.58 o
   3  10   4      186.78      210.37     13.79 o
   4  10   4       21.45       15.24     10.12 o
   5  10   4       20.12       21.16     10.46 o
   6  10   4      140.39      143.78      9.72 o
   7  10   4       19.61       13.34     10.77 o
   8  10   4        1.01       10.67     10.28 o
   9  10   4       46.02       75.54      8.05 o
  10  10   4        3.49       19.52     13.86 o
  11  10   4       37.46       38.05     16.43 o
 -11  11   4        1.95        8.67     13.45 o
 -10  11   4       13.77       -4.51     15.01 o
  -9  11   4       11.12        8.35     12.02 o
  -8  11   4       22.93       31.43     13.00 o
  -7  11   4        1.79        6.56     10.64 o
  -6  11   4        2.06       17.34     10.36 o
  -5  11   4        1.55       -9.60     10.92 o
  -4  11   4        1.54        8.46      9.29 o
  -3  11   4       70.13       62.49      6.53 o
  -2  11   4      163.80      157.87     10.84 o
  -1  11   4       75.66       81.66      5.03 o
   0  11   4      135.04      135.17      9.82 o
   1  11   4        5.90        5.83     11.92 o
   2  11   4       10.33       20.77      9.94 o
   3  11   4        0.25       -4.65      9.09 o
   4  11   4        1.58        6.20      8.93 o
   5  11   4       84.93       91.06      7.65 o
   6  11   4        5.15       12.17     10.49 o
   7  11   4       15.17       15.08     11.14 o
   8  11   4        2.04       -2.44     12.69 o
   9  11   4        4.76      -12.62     12.62 o
  10  11   4        1.23      -13.11     13.70 o
 -10  12   4        1.64       -3.82     13.92 o
  -9  12   4       34.62       41.47      7.96 o
  -8  12   4       14.01       12.62     13.60 o
  -7  12   4        3.47       21.21     11.78 o
  -6  12   4        1.71        3.01     10.52 o
  -5  12   4       54.33       53.06      6.65 o
  -4  12   4        0.17       21.20      8.64 o
  -3  12   4        0.77       13.84      9.71 o
  -2  12   4       70.32       75.81      6.72 o
  -1  12   4       45.45       39.85      4.37 o
   0  12   4       39.46       43.86      4.60 o
   1  12   4      136.21      145.93      7.75 o
   2  12   4        5.44       -9.30     10.48 o
   3  12   4        1.08        4.49     10.43 o
   4  12   4      146.84      127.70     10.32 o
   5  12   4        1.56        3.64     11.13 o
   6  12   4       93.14       97.78      8.67 o
   7  12   4        1.63      -11.34     12.66 o
   8  12   4       19.37       -1.74     14.23 o
   9  12   4        0.01       16.54     11.26 o
  10  12   4        1.44       -2.98     13.83 o
  -9  13   4       13.56       29.05      7.74 o
  -8  13   4       29.23       27.97     14.01 o
  -7  13   4        2.07       19.47      6.17 o
  -6  13   4        1.51        2.44     11.19 o
  -5  13   4        9.81       -3.87     11.24 o
  -4  13   4        3.08       13.05     10.51 o
  -3  13   4       21.76       13.83     10.35 o
  -2  13   4       61.87       59.44      7.26 o
  -1  13   4      302.42      304.11     12.63 o
   0  13   4       55.28       52.53      4.87 o
   1  13   4       19.07       -7.78      7.78 o
   2  13   4        0.00       14.33     10.90 o
   3  13   4       19.36       25.98     10.90 o
   4  13   4      304.12      331.47     20.07 o
   5  13   4       63.81       78.91      8.38 o
   6  13   4       71.68       73.87      8.69 o
   7  13   4        2.42        1.74     12.31 o
   8  13   4        5.15       26.97     13.05 o
   9  13   4       13.89      -15.70     15.70 o
  -8  14   4        3.28        5.79     13.99 o
  -7  14   4       20.52        8.20     12.92 o
  -6  14   4       13.40        7.94     12.87 o
  -5  14   4        0.32       10.09     10.09 o
  -4  14   4        0.94        2.37     11.05 o
  -3  14   4      159.24      177.83     12.94 o
  -2  14   4       29.00       35.60      6.82 o
  -1  14   4       17.91       18.48      5.77 o
   0  14   4       72.47       74.55      5.32 o
   1  14   4       74.64       68.65      5.29 o
   2  14   4      106.02      111.33      8.63 o
   3  14   4      119.59      139.47     10.89 o
   4  14   4        0.13       -4.83     12.31 o
   5  14   4        2.88        6.00     13.32 o
   6  14   4       26.43       32.49      8.38 o
   7  14   4       15.70        2.81     13.84 o
   8  14   4        0.03       15.89     13.47 o
  -7  15   4        0.58        1.97     12.79 o
  -6  15   4       28.40       17.15     14.38 o
  -5  15   4        0.17      -10.04     11.86 o
  -4  15   4       22.22       20.68     14.61 o
  -3  15   4       55.58       69.46      8.04 o
  -2  15   4       11.72       -0.81     12.23 o
  -1  15   4       55.31       61.12      5.55 o
   0  15   4        0.17       16.39      7.81 o
   1  15   4      106.60      104.98      6.47 o
   2  15   4       27.13       31.11     13.36 o
   3  15   4       31.31       26.26     13.63 o
   4  15   4        1.37      -12.70     12.70 o
   5  15   4       44.70       54.24      8.74 o
   6  15   4        0.53        8.77     13.60 o
   7  15   4        0.49      -15.70     15.70 o
  -6  16   4        1.63       11.31     13.75 o
  -5  16   4        0.17        4.95     14.07 o
  -4  16   4       14.59       27.13     13.71 o
  -3  16   4        1.87       -4.55     12.46 o
  -2  16   4       47.91       42.51      8.38 o
  -1  16   4        0.00        2.35     13.05 o
   0  16   4        3.10       11.23     11.88 o
   1  16   4        0.67       17.66      8.00 o
   2  16   4       66.08       83.32      9.03 o
   3  16   4        1.84       -3.69     14.51 o
   4  16   4       29.17       18.04     14.74 o
   5  16   4        0.11       10.05     15.70 o
  -4  17   4        0.28       -4.05     14.33 o
  -3  17   4        7.47        5.94     13.71 o
  -2  17   4        1.16        9.63     12.85 o
  -1  17   4        0.88       -1.34      9.69 o
   0  17   4       19.02       22.45     15.34 o
   1  17   4       22.94       20.17     10.19 o
   2  17   4       10.56       22.32     13.19 o
   3  17   4       65.15       89.00      9.96 o
 -13   0   5       43.39       44.02      7.87 o
 -11   0   5       63.46       53.01      7.81 o
  -9   0   5      308.98      295.61     16.23 o
  -7   0   5      122.33      140.65     10.14 o
  -5   0   5      420.78      479.38     13.57 o
  -3   0   5      110.04       95.22      6.55 o
  -1   0   5     3968.97     3914.76    126.93 o
   1   0   5     2436.27     2283.15     66.65 o
   3   0   5      864.27      851.06     15.20 o
   5   0   5      580.58      621.49     16.01 o
   7   0   5      153.21      124.16      8.86 o
   9   0   5      162.45      158.22     11.77 o
  11   0   5       16.06       25.39     11.55 o
  13   0   5       11.52      -15.05     15.05 o
 -14   1   5        4.31        0.57     14.33 o
 -13   1   5        8.74       -4.32     10.74 o
 -12   1   5        2.00        0.73      8.97 o
 -11   1   5        0.97        5.28     11.18 o
 -10   1   5       16.98       21.30     12.06 o
  -9   1   5       49.21       55.02      4.53 o
  -8   1   5      334.84      314.18     10.77 o
  -7   1   5       63.23       49.22      3.54 o
  -6   1   5        0.00       -3.39      6.07 o
  -5   1   5      370.47      371.86      8.77 o
  -4   1   5     1756.69     1656.26     22.13 o
  -3   1   5     2263.34     2163.61     40.88 o
  -2   1   5       30.28       26.65      1.71 o
  -1   1   5    28355.12    27851.36    464.32 o
   0   1   5    10407.93     9853.08     31.85 o
   1   1   5      632.65      518.80      6.01 o
   2   1   5     1038.90     1084.21     19.29 o
   3   1   5      340.13      352.01      9.72 o
   4   1   5      448.10      477.29      9.32 o
   5   1   5     1673.17     1772.35     23.67 o
   6   1   5       35.68       32.82      3.51 o
   7   1   5      212.82      226.34     13.54 o
   8   1   5      136.36      126.19      7.21 o
   9   1   5      210.73      193.04      9.90 o
  10   1   5        9.39       14.65     10.31 o
  11   1   5        4.36       16.23      8.75 o
  12   1   5        0.01       11.87      8.35 o
  13   1   5        0.00       10.51      9.09 o
 -14   2   5        4.97        0.96     13.57 o
 -13   2   5       17.07       25.13     13.23 o
 -12   2   5       12.84        5.45     13.23 o
 -11   2   5      349.61      362.35     20.92 o
 -10   2   5        0.66       -0.62      9.81 o
  -9   2   5        9.84       -0.55      9.74 o
  -8   2   5      470.75      485.75     18.10 o
  -7   2   5      642.71      615.07     17.98 o
  -6   2   5        3.46        9.89      6.56 o
  -5   2   5      234.34      272.26     11.13 o
  -4   2   5     1510.57     1451.68     21.03 o
  -3   2   5      102.55      100.82      6.09 o
  -2   2   5      266.06      304.41      8.85 o
  -1   2   5     4595.42     4400.15    148.67 o
   0   2   5    10907.46    10522.19    108.34 o
   1   2   5       22.66       21.16      1.95 o
   2   2   5     3286.83     3148.66     27.45 o
   3   2   5     1055.40     1101.73     17.83 o
   4   2   5       14.25       19.70      3.37 o
   5   2   5      485.52      611.99     15.98 o
   6   2   5        0.56       -5.58      6.31 o
   7   2   5       34.33       34.31      4.88 o
   8   2   5        7.74        6.41      9.61 o
   9   2   5      395.89      364.34     19.48 o
  10   2   5       21.78       15.44     11.73 o
  11   2   5       45.45       38.72      7.58 o
  12   2   5       58.30       62.19      8.10 o
  13   2   5        4.52        5.53     13.91 o
 -14   3   5        9.25        6.82     13.52 o
 -13   3   5        1.59        7.03     12.79 o
 -12   3   5       32.92       38.95      7.83 o
 -11   3   5        2.26        0.75     10.93 o
 -10   3   5       68.02       77.68      8.15 o
  -9   3   5      416.12      429.67     18.65 o
  -8   3   5       45.08       54.70      5.99 o
  -7   3   5      241.79      223.69     12.80 o
  -6   3   5        8.27       17.55      7.45 o
  -5   3   5      292.66      262.63     11.33 o
  -4   3   5      331.77      327.84     11.26 o
  -3   3   5       93.20       97.14      6.69 o
  -2   3   5     1316.91     1409.17     18.68 o
  -1   3   5     2874.55     2953.92    140.39 o
   0   3   5       68.14       47.64      2.77 o
   1   3   5     2921.33     2869.12     83.06 o
   2   3   5       73.27       81.33      6.32 o
   3   3   5     2854.03     2746.71     28.46 o
   4   3   5       28.65       42.19      4.02 o
   5   3   5     1350.36     1479.48     24.59 o
   6   3   5      200.26      223.28     11.87 o
   7   3   5      161.43      164.09     12.29 o
   8   3   5       11.98        6.57      9.76 o
   9   3   5     1130.06     1162.49     29.98 o
  10   3   5       16.10        8.88     11.13 o
  11   3   5        0.25      -11.09     13.68 o
  12   3   5       10.47       11.76     13.55 o
  13   3   5       16.41        5.60     16.01 o
 -13   4   5        5.79       13.42     12.30 o
 -12   4   5        1.43       -4.03     12.20 o
 -11   4   5       27.15       29.38      7.11 o
 -10   4   5       51.95       22.31     12.11 o
  -9   4   5      142.51      142.22     11.04 o
  -8   4   5        0.11        1.06      9.24 o
  -7   4   5      117.76      119.37      9.49 o
  -6   4   5        0.77        9.26      6.88 o
  -5   4   5       62.61       64.74      4.69 o
  -4   4   5      418.37      476.06     13.63 o
  -3   4   5        0.94        6.05      4.44 o
  -2   4   5       16.15        5.01      2.65 o
  -1   4   5      523.48      465.85     19.71 o
   0   4   5       40.79       50.47      4.21 o
   1   4   5      133.92      128.26      5.17 o
   2   4   5      325.96      288.09     10.59 o
   3   4   5       43.23       69.37      6.12 o
   4   4   5      604.59      675.78     16.55 o
   5   4   5      237.36      206.06     11.70 o
   6   4   5     1081.17     1096.36     23.82 o
   7   4   5        3.67        7.50      8.62 o
   8   4   5       75.26       85.40      6.93 o
   9   4   5        2.24        1.27     10.96 o
  10   4   5        4.72        4.20     10.85 o
  11   4   5       11.71       -4.05     13.62 o
  12   4   5       10.29        0.86     13.13 o
  13   4   5        7.46       21.83     14.10 o
 -13   5   5        0.01       23.80     12.56 o
 -12   5   5        9.43        5.79     13.31 o
 -11   5   5        6.86       -7.82     11.55 o
 -10   5   5       98.43      106.28      8.15 o
  -9   5   5       53.29       24.49     12.33 o
  -8   5   5      369.09      345.48     17.06 o
  -7   5   5        0.94       -0.98      8.38 o
  -6   5   5       20.47       18.29      4.41 o
  -5   5   5        8.74        9.68      7.11 o
  -4   5   5       23.60       25.69      3.90 o
  -3   5   5       68.80       82.16      6.25 o
  -2   5   5     1404.79     1382.32     21.19 o
  -1   5   5      113.00      112.68      5.26 o
   0   5   5      496.57      504.24      8.86 o
   1   5   5        5.26       -3.94      3.94 o
   2   5   5      116.63      136.09      8.50 o
   3   5   5       51.55       43.22      4.04 o
   4   5   5       92.24       90.44      6.77 o
   5   5   5      148.04      159.35     10.71 o
   6   5   5      218.41      222.86     12.48 o
   7   5   5        1.63        3.14      9.70 o
   8   5   5       62.79       63.02      7.11 o
   9   5   5       36.02       36.36      6.64 o
  10   5   5       69.56       65.53      7.37 o
  11   5   5       78.28       75.16      9.11 o
  12   5   5       22.07       11.42     13.29 o
  13   5   5        6.41        7.76     14.90 o
 -13   6   5       10.71        0.00     14.75 o
 -12   6   5        0.02       18.76     12.98 o
 -11   6   5       45.40       43.18      7.92 o
 -10   6   5       31.82       44.19      7.35 o
  -9   6   5       23.51       -2.55     11.11 o
  -8   6   5     1098.83      994.86     27.15 o
  -7   6   5      145.45      149.79     10.30 o
  -6   6   5      179.45      175.20     12.36 o
  -5   6   5      312.25      306.99     13.32 o
  -4   6   5      240.73      251.74     11.41 o
  -3   6   5      647.11      615.37     16.00 o
  -2   6   5      176.79      147.60      8.98 o
  -1   6   5       11.80       25.92      5.27 o
   0   6   5     1680.76     1662.53     16.72 o
   1   6   5        4.09       18.44      4.07 o
   2   6   5       59.53       53.12      4.18 o
   3   6   5      216.37      258.97     11.60 o
   4   6   5       86.42       89.78      6.97 o
   5   6   5      795.10      805.10     20.94 o
   6   6   5      108.96      101.32      7.75 o
   7   6   5       18.76       25.28      6.07 o
   8   6   5      589.22      567.51     21.74 o
   9   6   5        2.48      -12.54     12.54 o
  10   6   5        7.78        5.24     11.34 o
  11   6   5        4.65        3.43     13.26 o
  12   6   5       16.15        9.03     12.84 o
 -13   7   5        2.49        4.85     14.43 o
 -12   7   5       81.96       66.24      9.23 o
 -11   7   5       35.45       27.79      7.70 o
 -10   7   5        1.77       -7.37     10.26 o
  -9   7   5        0.15       11.42     10.90 o
  -8   7   5      231.83      227.76     16.12 o
  -7   7   5     1125.21     1237.07     28.79 o
  -6   7   5      139.20      124.73      9.72 o
  -5   7   5     1203.44     1113.45     24.34 o
  -4   7   5       44.33       46.36      4.69 o
  -3   7   5     1603.77     1663.71     26.98 o
  -2   7   5      248.93      271.97     12.12 o
  -1   7   5       92.45      108.47      5.54 o
   0   7   5        5.00       -3.20      6.86 o
   1   7   5      944.88      984.30     16.29 o
   2   7   5      467.38      478.35     14.98 o
   3   7   5       17.24       23.10      4.12 o
   4   7   5       55.27       77.60      5.39 o
   5   7   5       24.57       40.92      5.45 o
   6   7   5       62.52       69.60      6.44 o
   7   7   5        4.87       21.73      6.21 o
   8   7   5        5.31      -11.06     11.39 o
   9   7   5      112.26      128.59      9.73 o
  10   7   5       13.96      -10.15     13.23 o
  11   7   5        1.57        2.67     13.19 o
  12   7   5        0.15        6.54     13.16 o
 -12   8   5       55.26       62.72      9.00 o
 -11   8   5        0.06       25.47     13.75 o
 -10   8   5        7.21      -11.60     11.89 o
  -9   8   5       45.01       56.28      7.61 o
  -8   8   5       34.09       35.17      7.37 o
  -7   8   5      245.05      240.01     16.16 o
  -6   8   5      451.10      448.08     19.19 o
  -5   8   5        6.41        5.99      8.65 o
  -4   8   5      223.47      160.96     11.50 o
  -3   8   5        3.98       -0.42      6.86 o
  -2   8   5        2.07        4.51      6.49 o
  -1   8   5       10.87       -0.80      4.79 o
   0   8   5       49.83       61.76      5.31 o
   1   8   5        0.11       -0.88      4.34 o
   2   8   5       42.52       38.35      4.69 o
   3   8   5       18.32        7.99      8.07 o
   4   8   5       17.17       14.46      8.26 o
   5   8   5        5.03        6.30      8.43 o
   6   8   5       23.56       31.07      6.13 o
   7   8   5      245.97      248.18     16.74 o
   8   8   5       11.84      -10.70     10.70 o
   9   8   5      368.16      341.57     19.58 o
  10   8   5       35.93       29.40     13.57 o
  11   8   5        0.01       11.13     11.35 o
  12   8   5       22.57       30.97     16.14 o
 -12   9   5        2.95        9.56     14.75 o
 -11   9   5       14.27        8.28     14.35 o
 -10   9   5        3.67       -4.88     13.66 o
  -9   9   5       52.28       44.94      7.27 o
  -8   9   5        8.92        4.86     12.28 o
  -7   9   5       12.53        6.38     11.21 o
  -6   9   5       13.52        8.38     10.51 o
  -5   9   5        2.10       16.36      8.96 o
  -4   9   5        2.61       -3.06      8.07 o
  -3   9   5      192.60      184.37     11.87 o
  -2   9   5        8.28        1.84      7.74 o
  -1   9   5       91.26       87.27      5.65 o
   0   9   5      120.03      115.10      7.49 o
   1   9   5        7.15        6.05      5.25 o
   2   9   5      271.92      231.46     13.73 o
   3   9   5        6.41       -3.43      7.95 o
   4   9   5       21.82        5.81      9.32 o
   5   9   5       55.18       62.06      6.70 o
   6   9   5        0.37       -1.89     10.25 o
   7   9   5       41.55       45.05      6.77 o
   8   9   5        0.00        2.93     10.69 o
   9   9   5        9.20        0.00     13.16 o
  10   9   5        1.08       17.99     11.78 o
  11   9   5        3.58       23.26     14.04 o
 -11  10   5       61.98       80.07      9.13 o
 -10  10   5       15.71       24.04     13.58 o
  -9  10   5        5.81       14.23     13.42 o
  -8  10   5      145.50      134.62     10.89 o
  -7  10   5       18.43       24.65     10.48 o
  -6  10   5       82.65       92.30      7.24 o
  -5  10   5      453.58      451.32     19.82 o
  -4  10   5        1.14        6.72      8.67 o
  -3  10   5      180.17      149.39     10.71 o
  -2  10   5      182.06      193.29     13.40 o
  -1  10   5       12.37       11.05      7.33 o
   0  10   5      273.92      251.95     10.35 o
   1  10   5      906.43      833.78     30.41 o
   2  10   5      161.76      156.90     12.10 o
   3  10   5        6.60        8.65      8.96 o
   4  10   5     1097.71     1119.61     28.11 o
   5  10   5        1.39        1.85     10.54 o
   6  10   5      367.02      350.23     19.65 o
   7  10   5       29.60       24.13      6.69 o
   8  10   5       64.06       70.97      7.81 o
   9  10   5        0.11        5.81     12.05 o
  10  10   5        3.32        9.92     13.03 o
  11  10   5       10.63      -12.56     13.76 o
 -11  11   5       36.79       14.53     14.72 o
 -10  11   5        0.79        4.54     13.86 o
  -9  11   5        7.33        8.41     12.64 o
  -8  11   5       47.18       51.54      7.65 o
  -7  11   5      118.40       96.33      8.28 o
  -6  11   5        8.56        6.31     10.95 o
  -5  11   5       16.47       19.46      9.66 o
  -4  11   5       23.54       18.42     10.62 o
  -3  11   5      302.60      296.84     16.75 o
  -2  11   5        1.29        2.83      9.66 o
  -1  11   5      179.06      182.21     10.01 o
   0  11   5       51.68       49.25      4.26 o
   1  11   5      264.33      244.61     10.60 o
   2  11   5       21.76       23.72      5.84 o
   3  11   5      261.08      293.09     16.76 o
   4  11   5      125.37      126.48      8.19 o
   5  11   5        6.04        7.39     11.01 o
   6  11   5        9.48       17.52     10.87 o
   7  11   5       28.49       23.82     14.24 o
   8  11   5        8.19        6.62     14.10 o
   9  11   5       10.12       14.95     12.35 o
  10  11   5        8.79       19.98     14.64 o
 -10  12   5        0.65        1.92     13.81 o
  -9  12   5        3.71       12.53     13.03 o
  -8  12   5        9.05       -1.69     11.88 o
  -7  12   5       94.12      110.57      8.64 o
  -6  12   5        9.35        3.04     10.31 o
  -5  12   5        1.89        3.59     10.83 o
  -4  12   5       75.69       85.56      7.14 o
  -3  12   5        1.43        1.29      9.30 o
  -2  12   5       88.24       88.93      7.06 o
  -1  12   5       85.08       85.18      4.91 o
   0  12   5       70.27       69.83      6.09 o
   1  12   5        0.01       -6.75      7.27 o
   2  12   5      123.33      141.68     11.59 o
   3  12   5      165.77      169.38     12.16 o
   4  12   5        1.12        1.38     11.37 o
   5  12   5       23.51       25.49      6.96 o
   6  12   5        1.98        3.16     11.35 o
   7  12   5       89.75      109.25     11.24 o
   8  12   5       17.77        6.18     14.06 o
   9  12   5       20.72        3.74     14.22 o
  -9  13   5        2.18        7.63     14.46 o
  -8  13   5        3.27        0.91     13.57 o
  -7  13   5        7.76      -14.17     14.17 o
  -6  13   5        4.04        6.59     10.92 o
  -5  13   5        1.51        5.48     10.70 o
  -4  13   5       17.28       16.87     11.06 o
  -3  13   5       62.76       61.23      7.42 o
  -2  13   5       44.05       49.80      6.82 o
  -1  13   5      125.48      115.65      7.21 o
   0  13   5       81.31       77.16      5.13 o
   1  13   5       22.19        2.78      7.72 o
   2  13   5       37.27       38.41      6.52 o
   3  13   5        5.12       -3.58     11.89 o
   4  13   5       56.99       59.39      7.53 o
   5  13   5        7.79       15.29     11.35 o
   6  13   5       50.98       54.10      8.46 o
   7  13   5       37.70       30.08     14.64 o
   8  13   5       44.86       49.39      8.72 o
   9  13   5       22.61       29.75     14.58 o
  -8  14   5        0.11       -5.84     14.69 o
  -7  14   5        0.17       -7.35     13.26 o
  -6  14   5        3.90        1.77     12.38 o
  -5  14   5        1.79       -7.65     12.57 o
  -4  14   5       11.34       11.19     11.65 o
  -3  14   5       18.77       12.41     11.81 o
  -2  14   5       27.49       27.30      7.26 o
  -1  14   5       19.50       19.76      5.81 o
   0  14   5        1.17       -7.99      7.99 o
   1  14   5       69.97       81.29      5.54 o
   2  14   5       20.82       18.24     12.35 o
   3  14   5       84.26       89.68      8.45 o
   4  14   5       56.35       88.30      8.75 o
   5  14   5        2.91       11.34     12.83 o
   6  14   5       55.31       66.27      9.55 o
   7  14   5        7.38       27.52     12.92 o
   8  14   5        0.47       15.10     13.84 o
  -7  15   5        4.41       13.83     14.18 o
  -6  15   5       13.23       30.73     13.58 o
  -5  15   5        2.70        8.28     13.81 o
  -4  15   5        1.37       19.15     11.01 o
  -3  15   5       21.58       30.45     13.89 o
  -2  15   5       74.11       74.21      7.65 o
  -1  15   5       49.43       52.82      5.67 o
   0  15   5        4.99       -8.81      8.81 o
   1  15   5      100.45      111.30      6.25 o
   2  15   5        5.15       12.44     11.58 o
   3  15   5        9.66       -5.16     14.58 o
   4  15   5        1.83       -3.55     13.45 o
   5  15   5        8.19       -8.49     13.96 o
   6  15   5        2.81        8.88     13.99 o
  -6  16   5        8.87       31.05     13.42 o
  -5  16   5        0.36       18.92     12.72 o
  -4  16   5       22.29       27.38     14.23 o
  -3  16   5       16.05       22.09     13.14 o
  -2  16   5       58.21       59.70      8.79 o
  -1  16   5        2.62       -2.79      9.27 o
   0  16   5       20.42       20.19     10.31 o
   1  16   5       13.93       12.52      9.40 o
   2  16   5      175.69      189.31     15.58 o
   3  16   5       39.65       48.86      9.00 o
   4  16   5        7.56       16.35     15.05 o
   5  16   5       13.63      -15.28     16.06 o
  -3  17   5        0.10        9.00     13.29 o
  -2  17   5        2.64       20.43     14.01 o
  -1  17   5       29.12       37.31      7.62 o
   0  17   5       15.81        4.89      9.84 o
   1  17   5        3.37        4.66      9.91 o
   2  17   5        0.21       21.59     13.75 o
   3  17   5        7.77       15.18     14.97 o
 -14   0   6       31.73       35.50      8.67 o
 -12   0   6      578.81      593.26     26.20 o
 -10   0   6       56.88       59.34      7.05 o
  -8   0   6      296.03      264.95     13.75 o
  -6   0   6     6724.04     6756.02     52.60 o
  -4   0   6     2058.85     2037.89     25.06 o
  -2   0   6     4432.68     4540.06     31.93 o
   0   0   6    10386.45    10175.08    128.20 o
   2   0   6      687.96      650.98     13.00 o
   4   0   6      466.89      569.04     14.52 o
   6   0   6      251.33      241.82     12.14 o
   8   0   6     1275.45     1234.17     28.18 o
  10   0   6     1156.67     1206.16     33.04 o
  12   0   6        5.97       26.79     12.02 o
 -14   1   6        9.69       -0.85     10.70 o
 -13   1   6        6.40       -6.06      9.54 o
 -12   1   6       14.66       17.96      9.04 o
 -11   1   6       16.85       15.98     10.23 o
 -10   1   6       32.09       42.67     13.21 o
  -9   1   6      237.61      299.83     16.55 o
  -8   1   6       16.09        8.80      6.28 o
  -7   1   6      251.21      250.78      9.17 o
  -6   1   6        0.80       -2.78      4.41 o
  -5   1   6      391.53      462.27      9.97 o
  -4   1   6      373.03      400.03      8.38 o
  -3   1   6     2815.94     2727.26     76.36 o
  -2   1   6     4866.77     4765.43     19.31 o
  -1   1   6     9637.49     9246.00    138.26 o
   0   1   6      860.46      898.67      6.91 o
   1   1   6        0.16        2.45      1.96 o
   2   1   6       72.75       88.03      3.67 o
   3   1   6      846.74      915.51     20.74 o
   4   1   6     1433.62     1476.35     16.16 o
   5   1   6      429.52      415.53     10.03 o
   6   1   6      107.71      125.34      8.39 o
   7   1   6      417.48      426.82     14.10 o
   8   1   6      243.45      209.90     18.63 o
   9   1   6        3.25       -3.36      7.70 o
  10   1   6        4.09       12.00     10.23 o
  11   1   6        0.90        4.45     10.67 o
  12   1   6       47.96       34.94     13.72 o
  13   1   6        8.30       19.23      9.86 o
 -14   2   6        1.80       17.44     15.37 o
 -13   2   6        9.33       -6.99     12.96 o
 -12   2   6       49.09       59.42      8.20 o
 -11   2   6      234.86      196.99     14.90 o
 -10   2   6       14.57       24.78     11.06 o
  -9   2   6      152.99      152.26     11.44 o
  -8   2   6       26.90       31.82      5.60 o
  -7   2   6       24.53       29.17      4.72 o
  -6   2   6       64.60       62.43      5.86 o
  -5   2   6      107.97      107.04      8.53 o
  -4   2   6        1.29       -4.60      5.19 o
  -3   2   6      424.54      401.91     10.96 o
  -2   2   6      637.79      654.91     13.02 o
  -1   2   6      201.85      215.25     17.93 o
   0   2   6      405.91      360.76      6.85 o
   1   2   6      404.28      338.51      8.09 o
   2   2   6      108.74       89.26      6.73 o
   3   2   6       89.12       91.85      6.76 o
   4   2   6       82.66       85.42      6.32 o
   5   2   6       95.20      112.95      7.60 o
   6   2   6       50.88       49.06      4.74 o
   7   2   6       53.56       52.56      5.43 o
   8   2   6        1.59        8.28      9.13 o
   9   2   6       91.28       89.23      7.91 o
  10   2   6        3.26       17.23     11.21 o
  11   2   6       15.65       10.38     13.71 o
  12   2   6       16.42       21.16     13.47 o
  13   2   6       19.02       30.06     14.25 o
 -14   3   6        2.11       -7.84     14.54 o
 -13   3   6        0.19       -5.32     12.27 o
 -12   3   6       10.96       -2.39     12.57 o
 -11   3   6       13.92        5.25     12.36 o
 -10   3   6      176.51      168.50     12.06 o
  -9   3   6        2.19       21.49      8.90 o
  -8   3   6       41.78       55.34      5.81 o
  -7   3   6      618.27      692.50     19.92 o
  -6   3   6      338.42      341.09     13.45 o
  -5   3   6       36.75       41.39      4.18 o
  -4   3   6        1.31       10.70      5.34 o
  -3   3   6     1582.44     1493.67     21.03 o
  -2   3   6      211.50      220.13      8.64 o
  -1   3   6     1881.24     1896.38     67.43 o
   0   3   6     4221.13     4104.22     22.17 o
   1   3   6      248.96      260.00      9.77 o
   2   3   6        2.29        1.58      4.91 o
   3   3   6        0.11       -5.87      5.87 o
   4   3   6       41.17       42.73      4.23 o
   5   3   6      531.65      516.56     16.39 o
   6   3   6       19.55       13.83      8.56 o
   7   3   6      224.11      258.33     14.85 o
   8   3   6        0.14        5.09     10.12 o
   9   3   6        0.43       -0.63     11.44 o
  10   3   6       17.18       23.83     11.22 o
  11   3   6       15.33       26.74     13.39 o
  12   3   6        8.23        8.59     13.40 o
  13   3   6        2.68       12.36     14.01 o
 -13   4   6       34.88       21.64     14.32 o
 -12   4   6        4.18       23.59     12.74 o
 -11   4   6       30.66       27.66     14.33 o
 -10   4   6       17.25       20.61     11.42 o
  -9   4   6       45.23       48.29      6.39 o
  -8   4   6       19.73       21.67      5.76 o
  -7   4   6      357.06      336.45     14.90 o
  -6   4   6      751.84      706.51     18.84 o
  -5   4   6      206.91      223.08     11.60 o
  -4   4   6     1202.75     1257.64     21.62 o
  -3   4   6      578.32      576.19     14.12 o
  -2   4   6      710.27      704.27     15.19 o
  -1   4   6      984.36      909.95     47.04 o
   0   4   6     2100.55     1837.96     15.92 o
   1   4   6        2.51       -2.71      6.47 o
   2   4   6     2339.90     2376.46     27.79 o
   3   4   6     4710.38     4967.86     41.45 o
   4   4   6     1856.39     1942.71     27.87 o
   5   4   6       57.56       62.47      5.61 o
   6   4   6      304.75      334.59     14.50 o
   7   4   6      114.49      122.32      9.54 o
   8   4   6      300.75      282.71     16.36 o
   9   4   6      140.37      123.46      9.34 o
  10   4   6      151.79      173.43     13.09 o
  11   4   6        9.91        2.49     13.23 o
  12   4   6       67.23       60.36      9.08 o
  13   4   6        0.03       -4.83     15.75 o
 -13   5   6        2.54       -0.93     13.53 o
 -12   5   6       14.80        5.01     14.15 o
 -11   5   6       31.18       32.15      7.34 o
 -10   5   6      476.77      492.85     22.71 o
  -9   5   6      608.10      588.83     23.12 o
  -8   5   6      308.31      296.78     18.05 o
  -7   5   6      345.62      386.55     16.79 o
  -6   5   6      296.43      262.57     12.76 o
  -5   5   6      106.85      137.97      9.95 o
  -4   5   6      279.05      330.39     12.68 o
  -3   5   6     3794.30     3788.09     36.72 o
  -2   5   6      860.48      971.17     18.48 o
  -1   5   6     2953.57     3054.45     77.37 o
   0   5   6      880.78      698.36     10.76 o
   1   5   6     2453.61     2263.66     95.57 o
   2   5   6      240.93      254.89     10.97 o
   3   5   6     1262.24     1290.06     22.33 o
   4   5   6      301.05      343.05     12.96 o
   5   5   6      313.41      338.44     14.26 o
   6   5   6        0.18        5.24      7.37 o
   7   5   6        4.84        9.76      9.66 o
   8   5   6      381.41      397.98     19.70 o
   9   5   6        0.33        2.02     10.70 o
  10   5   6       43.17       31.09     12.95 o
  11   5   6       85.00       83.33      9.34 o
  12   5   6        3.24       -9.84     13.91 o
 -13   6   6       32.55       27.49     16.40 o
 -12   6   6        6.03       24.09     11.86 o
 -11   6   6      102.51      127.24     11.29 o
 -10   6   6       68.51       84.01      7.78 o
  -9   6   6        2.19        7.14     11.22 o
  -8   6   6      794.46      808.91     24.99 o
  -7   6   6        9.56       16.98      9.92 o
  -6   6   6        0.00        1.46      7.97 o
  -5   6   6      148.11      142.29      8.91 o
  -4   6   6       70.46       87.90      7.06 o
  -3   6   6        7.34       11.86      6.44 o
  -2   6   6       15.94       15.57      3.48 o
  -1   6   6       31.26       25.29      2.64 o
   0   6   6      616.38      589.93     15.16 o
   1   6   6        5.53        5.29      4.31 o
   2   6   6       92.01      102.06      7.02 o
   3   6   6      112.26      128.34      9.77 o
   4   6   6      267.29      271.71     12.77 o
   5   6   6       12.91       10.69      8.51 o
   6   6   6      176.15      180.00     13.61 o
   7   6   6     1529.90     1541.39     32.62 o
   8   6   6      558.76      556.71     22.36 o
   9   6   6        0.87      -12.20     12.20 o
  10   6   6       38.47        8.43     13.78 o
  11   6   6        1.21       22.81      7.06 o
  12   6   6        0.04       15.65     12.53 o
 -13   7   6        3.30       10.75     13.29 o
 -12   7   6        3.98        6.23     13.47 o
 -11   7   6        0.07      -12.75     14.04 o
 -10   7   6       39.55       42.24      7.13 o
  -9   7   6      132.22      152.26     12.63 o
  -8   7   6      385.78      394.03     19.36 o
  -7   7   6        0.10       13.57     10.17 o
  -6   7   6       62.21       55.91      5.47 o
  -5   7   6       67.98       83.53      6.87 o
  -4   7   6      101.96      106.44      7.94 o
  -3   7   6      108.25      110.43      7.55 o
  -2   7   6      269.09      279.41     12.12 o
  -1   7   6       10.36       10.45      5.21 o
   0   7   6       55.78       47.37      4.50 o
   1   7   6        1.73        9.80      4.03 o
   2   7   6      277.45      285.94     13.28 o
   3   7   6       69.29       73.39      6.49 o
   4   7   6      178.45      218.82     12.42 o
   5   7   6      481.80      455.69     17.44 o
   6   7   6        7.78       -0.55      9.78 o
   7   7   6      228.73      262.10     16.85 o
   8   7   6      109.24      115.75     11.25 o
   9   7   6      113.57      126.29     10.33 o
  10   7   6      100.42       77.41      8.87 o
  11   7   6       18.84       28.18     12.23 o
  12   7   6        5.44        4.75     14.88 o
 -12   8   6      121.67      150.53     10.77 o
 -11   8   6        5.17       -4.44     13.94 o
 -10   8   6       21.62       26.57      6.96 o
  -9   8   6      432.24      401.86     20.97 o
  -8   8   6       34.02       15.88     11.80 o
  -7   8   6      751.77      825.04     25.06 o
  -6   8   6      133.72      130.76     11.49 o
  -5   8   6        6.75       11.78      8.67 o
  -4   8   6      798.05      743.83     21.13 o
  -3   8   6     1024.84      973.03     22.46 o
  -2   8   6       16.14       17.37      7.48 o
  -1   8   6       16.25       16.50      2.82 o
   0   8   6       20.10       21.39      3.40 o
   1   8   6       18.91       24.83      3.09 o
   2   8   6      247.81      283.62     12.80 o
   3   8   6      182.25      196.34     12.26 o
   4   8   6      481.66      466.19     17.65 o
   5   8   6      647.41      630.64     21.09 o
   6   8   6       20.43        7.79     10.82 o
   7   8   6      321.08      327.06     18.38 o
   8   8   6        2.18       -7.76     10.95 o
   9   8   6        0.05        0.76     11.50 o
  10   8   6        4.07       -1.66     13.65 o
  11   8   6        6.16        8.51     13.99 o
  12   8   6        9.69       31.53     13.29 o
 -12   9   6       31.64       26.03     14.07 o
 -11   9   6      101.61      121.69     10.37 o
 -10   9   6       17.50       21.38     13.71 o
  -9   9   6        0.72       -3.01     11.27 o
  -8   9   6        3.15        7.04      9.39 o
  -7   9   6        2.68       -1.30     10.95 o
  -6   9   6       58.64       43.93      6.35 o
  -5   9   6       94.11       93.25      6.93 o
  -4   9   6        5.12       14.07      8.61 o
  -3   9   6       82.59       78.60      6.18 o
  -2   9   6      379.86      414.09     16.17 o
  -1   9   6       42.53       35.51      3.44 o
   0   9   6      543.80      493.59     12.12 o
   1   9   6      374.49      346.70     10.77 o
   2   9   6      759.59      780.86     21.55 o
   3   9   6       21.54       25.83      5.30 o
   4   9   6       26.39       30.86      5.48 o
   5   9   6        3.79       15.81      9.78 o
   6   9   6      691.23      702.32     24.77 o
   7   9   6       65.88       73.61      7.47 o
   8   9   6       29.89       33.87      6.62 o
   9   9   6        0.54        4.00     11.58 o
  10   9   6        1.09       -0.88     12.44 o
  11   9   6       93.79      117.81     10.35 o
 -11  10   6        9.79       12.07     13.49 o
 -10  10   6        3.38        7.81     13.84 o
  -9  10   6       26.67       34.65      7.71 o
  -8  10   6       35.74       24.03     12.25 o
  -7  10   6        5.17        2.78     10.59 o
  -6  10   6        0.02        3.30      9.81 o
  -5  10   6       66.44       47.73      6.39 o
  -4  10   6      147.93      156.31     10.86 o
  -3  10   6        4.46        0.00      9.06 o
  -2  10   6      259.73      242.40     14.35 o
  -1  10   6       12.98       17.08      4.58 o
   0  10   6       57.72       48.83      4.11 o
   1  10   6      124.87      112.96      8.16 o
   2  10   6      137.56      164.13     12.71 o
   3  10   6       45.71       57.69      6.44 o
   4  10   6      373.20      351.09     18.17 o
   5  10   6      318.65      297.28     17.68 o
   6  10   6       10.74        9.01     10.75 o
   7  10   6       14.60       24.19     11.00 o
   8  10   6        2.66       23.81     10.48 o
   9  10   6        8.24        5.08     13.75 o
  10  10   6       21.72       22.04     14.06 o
  11  10   6        7.07        2.94     16.23 o
 -11  11   6        2.40       14.64     12.98 o
 -10  11   6        0.34        6.43     12.54 o
  -9  11   6        3.56        2.55     11.86 o
  -8  11   6       41.39       32.10     13.42 o
  -7  11   6        0.94       -1.50     11.52 o
  -6  11   6       25.52       23.30      6.46 o
  -5  11   6       49.78       36.53      6.59 o
  -4  11   6        0.92       -3.12     10.07 o
  -3  11   6      255.38      247.79     15.44 o
  -2  11   6        2.68        6.93      9.48 o
  -1  11   6       21.71       26.85      5.18 o
   0  11   6      120.88      136.46      7.27 o
   1  11   6       67.02       55.24      5.30 o
   2  11   6      144.71      140.58     11.80 o
   3  11   6       61.76       72.60      7.24 o
   4  11   6      199.83      219.69     16.92 o
   5  11   6      188.07      165.52     13.43 o
   6  11   6       18.45        2.98     10.61 o
   7  11   6        7.46       -0.78     11.83 o
   8  11   6        5.26        5.92     12.62 o
   9  11   6       10.18        0.00     14.22 o
  10  11   6        5.31       -9.68     15.06 o
 -10  12   6        5.23      -13.58     14.20 o
  -9  12   6        0.05        1.81     12.20 o
  -8  12   6        0.42        2.57     12.70 o
  -7  12   6       15.93        7.22     12.22 o
  -6  12   6        0.26      -10.43     10.43 o
  -5  12   6        6.15       18.27     11.21 o
  -4  12   6        9.85       11.61     11.81 o
  -3  12   6      124.79      134.67     11.25 o
  -2  12   6        2.47        6.99     10.18 o
  -1  12   6      147.45      132.44      8.33 o
   0  12   6        7.28       -3.61     15.32 o
   1  12   6        7.37       13.59      7.07 o
   2  12   6      331.29      383.32     19.60 o
   3  12   6       12.32        2.67     11.05 o
   4  12   6      171.44      169.79     12.47 o
   5  12   6       23.79       10.61     11.79 o
   6  12   6        3.06        2.41     12.53 o
   7  12   6        8.55       10.93     12.04 o
   8  12   6        8.25       10.80     13.23 o
   9  12   6        5.51       -9.50     15.14 o
  -9  13   6       31.23       28.88     14.35 o
  -8  13   6        8.91        9.17     12.44 o
  -7  13   6        0.11        2.59     10.90 o
  -6  13   6        3.72       19.16     10.17 o
  -5  13   6        3.29        9.52     10.82 o
  -4  13   6      186.10      181.97     12.89 o
  -3  13   6      751.99      791.56     27.61 o
  -2  13   6        1.27       16.74      9.83 o
  -1  13   6      222.07      208.13     21.49 o
   0  13   6      135.41      131.38      7.20 o
   1  13   6        0.32       -8.42     10.96 o
   2  13   6       81.23       87.15      8.48 o
   3  13   6       42.70       47.62      7.17 o
   4  13   6      109.95      100.46      8.82 o
   5  13   6      180.88      210.76     14.76 o
   6  13   6        5.65       16.45     12.22 o
   7  13   6       12.41       31.53     12.64 o
   8  13   6       14.45       21.13     14.43 o
  -8  14   6       13.08        1.97     15.47 o
  -7  14   6       21.79       26.94     13.03 o
  -6  14   6        0.63       -3.59     12.54 o
  -5  14   6        7.30       14.62     11.52 o
  -4  14   6        9.11       24.34     13.32 o
  -3  14   6       37.76       22.84     11.55 o
  -2  14   6      125.86      124.36     10.12 o
  -1  14   6        0.03       -3.05      7.94 o
   0  14   6      156.00      166.89     15.51 o
   1  14   6      269.43      273.46     13.64 o
   2  14   6      163.67      155.42     14.42 o
   3  14   6       25.69       26.50     13.57 o
   4  14   6       11.42        3.33     11.83 o
   5  14   6        0.23       25.73     12.64 o
   6  14   6      103.83      121.49     10.33 o
   7  14   6        5.88       -2.90     14.67 o
  -7  15   6        0.07       10.98     12.43 o
  -6  15   6       24.20       26.21     15.68 o
  -5  15   6       22.70       25.15     13.21 o
  -4  15   6       29.71       32.02      7.61 o
  -3  15   6       49.99       68.06      8.36 o
  -2  15   6       17.13       23.88      7.40 o
  -1  15   6       63.44       75.46      5.96 o
   0  15   6        9.65        3.37     14.93 o
   1  15   6       16.86       20.68      9.77 o
   2  15   6        7.59       -4.21     12.93 o
   3  15   6       65.77       70.76      8.48 o
   4  15   6        0.49       16.23     12.88 o
   5  15   6      107.30      104.16     10.01 o
   6  15   6        8.75        0.00     14.53 o
  -5  16   6       11.84       -3.03     14.49 o
  -4  16   6       10.98       24.84     12.88 o
  -3  16   6        4.27       -6.52     13.86 o
  -2  16   6       11.59       18.74      8.02 o
  -1  16   6       30.32       25.32      7.49 o
   0  16   6      126.70      146.05      8.50 o
   1  16   6        9.44       -1.83      9.77 o
   2  16   6       22.07       26.00      8.41 o
   3  16   6        4.98        4.73     15.19 o
   4  16   6       31.14       29.28      8.74 o
   5  16   6        1.97        9.30     13.75 o
  -3  17   6       19.17       36.37     15.45 o
  -2  17   6        0.00        4.93     13.18 o
  -1  17   6       72.91       91.49      9.15 o
   0  17   6        5.71       -9.34     10.41 o
   1  17   6       64.35       73.53      6.94 o
   2  17   6       21.57       33.82     15.16 o
 -13   0   7      299.31      272.99     17.67 o
 -11   0   7       58.93       67.75      7.73 o
  -9   0   7      280.18      257.85     16.19 o
  -7   0   7      140.12      149.65     10.63 o
  -5   0   7      726.42      702.22     17.24 o
  -3   0   7      147.55      131.40      7.77 o
  -1   0   7     1058.95     1063.15     30.50 o
   1   0   7      843.00      751.76     29.42 o
   3   0   7      101.61      102.49      7.55 o
   5   0   7      192.23      235.02     11.76 o
   7   0   7       47.98       45.84      5.37 o
   9   0   7       27.94       17.59     11.49 o
  11   0   7        0.52        4.85     12.53 o
  13   0   7       65.55       62.43      9.44 o
 -14   1   7        5.82       11.17     10.21 o
 -13   1   7        0.34      -19.92     21.03 o
 -12   1   7       56.14       47.44     11.03 o
 -11   1   7      138.00      133.82      7.16 o
 -10   1   7       17.33       18.63      8.06 o
  -9   1   7      207.95      209.08     10.56 o
  -8   1   7        4.17       15.24      5.84 o
  -7   1   7      519.46      534.32     15.08 o
  -6   1   7        0.16        2.59      4.50 o
  -5   1   7     1811.21     1686.87     18.21 o
  -4   1   7        0.45        4.91      7.12 o
  -3   1   7       99.51       92.22      4.82 o
  -2   1   7      120.95       95.41      3.98 o
  -1   1   7     2559.85     2407.24     37.78 o
   0   1   7       84.22       76.19      2.99 o
   1   1   7       87.62       68.85      6.07 o
   2   1   7      368.73      419.54     12.56 o
   3   1   7        4.94       -1.33      4.14 o
   4   1   7      969.37     1122.47     24.14 o
   5   1   7       12.29       10.85      5.19 o
   6   1   7       26.08       23.38      3.21 o
   7   1   7       34.79       40.18      3.78 o
   8   1   7        0.00       11.74      7.01 o
   9   1   7       39.42       34.86      6.13 o
  10   1   7       45.61       48.56      5.41 o
  11   1   7        0.00       -2.63      9.46 o
  12   1   7       21.58        0.82     10.02 o
  13   1   7       23.22       29.05     11.62 o
 -14   2   7       35.62       37.14     15.39 o
 -13   2   7       61.94       42.99      8.79 o
 -12   2   7        0.43        8.75     12.44 o
 -11   2   7       28.57       39.70      8.26 o
 -10   2   7      190.88      199.91     15.24 o
  -9   2   7        6.10       -4.64     10.69 o
  -8   2   7      530.16      621.31     20.70 o
  -7   2   7      459.01      431.98     16.59 o
  -6   2   7        2.75        8.69      6.47 o
  -5   2   7      402.00      423.58     14.06 o
  -4   2   7      321.82      326.57     12.04 o
  -3   2   7      734.24      760.19     15.64 o
  -2   2   7     1069.25     1039.77     16.95 o
  -1   2   7       20.76       29.61      1.95 o
   0   2   7     5226.41     4923.47     66.26 o
   1   2   7     3735.86     3659.82    123.52 o
   2   2   7      341.56      321.68     10.56 o
   3   2   7     6665.16     7146.65     49.21 o
   4   2   7     2793.39     2918.52     33.13 o
   5   2   7      512.52      573.08     16.99 o
   6   2   7      270.37      258.27     12.66 o
   7   2   7       26.79       37.37      4.95 o
   8   2   7       20.97       19.46      9.27 o
   9   2   7      677.13      688.72     24.31 o
  10   2   7      153.19      129.11     12.76 o
  11   2   7        1.49        0.81     11.89 o
  12   2   7       24.61       19.93     13.57 o
  13   2   7       38.83       15.36     16.90 o
 -13   3   7       22.84       22.37     14.74 o
 -12   3   7       18.53        7.26     13.47 o
 -11   3   7      285.49      279.55     16.45 o
 -10   3   7      157.72      142.73     11.07 o
  -9   3   7       77.00       92.10      7.16 o
  -8   3   7      152.95      141.85      9.34 o
  -7   3   7        0.01        8.47      8.31 o
  -6   3   7       36.37       34.17      4.56 o
  -5   3   7      534.85      585.88     16.56 o
  -4   3   7        0.17        1.30      6.15 o
  -3   3   7        2.42        2.59      5.53 o
  -2   3   7     2359.56     2591.61     27.73 o
  -1   3   7      628.22      614.15     13.21 o
   0   3   7     2618.40     2616.73     23.25 o
   1   3   7      780.02      700.00     22.98 o
   2   3   7      243.04      236.70     10.25 o
   3   3   7        4.69        5.35      6.31 o
   4   3   7      176.28      199.98     10.77 o
   5   3   7      356.97      376.86     14.49 o
   6   3   7      160.86      143.80     10.99 o
   7   3   7     1374.98     1553.49     31.09 o
   8   3   7      750.50      764.43     23.95 o
   9   3   7      262.85      254.03     16.66 o
  10   3   7        0.49       -2.88     11.89 o
  11   3   7       33.25       29.10      7.87 o
  12   3   7        3.81       -6.15     13.91 o
  13   3   7        9.64        0.98     13.91 o
 -13   4   7       40.82       10.93     15.78 o
 -12   4   7       20.94       13.99     12.40 o
 -11   4   7      104.89       88.84      9.36 o
 -10   4   7       65.78       87.46      8.12 o
  -9   4   7       53.75       61.47      7.57 o
  -8   4   7       29.71       10.46     11.05 o
  -7   4   7      106.51      101.73      9.13 o
  -6   4   7       16.52       10.31      7.74 o
  -5   4   7       55.12       51.24      4.64 o
  -4   4   7     1407.95     1390.03     23.60 o
  -3   4   7      818.09      782.38     17.11 o
  -2   4   7      102.82      108.48      8.32 o
  -1   4   7      384.81      424.64     15.80 o
   0   4   7     1205.16     1122.47     13.07 o
   1   4   7      346.18      325.84     19.77 o
   2   4   7      254.93      255.94     11.39 o
   3   4   7      309.28      361.15     12.55 o
   4   4   7        0.31        9.13      6.39 o
   5   4   7      385.45      383.16     15.30 o
   6   4   7      152.37      148.95     11.90 o
   7   4   7       65.99       66.62      6.53 o
   8   4   7        0.07       21.11      9.89 o
   9   4   7        0.17        4.00     10.09 o
  10   4   7        1.60      -11.08     12.33 o
  11   4   7        2.01      -13.81     13.81 o
  12   4   7       28.10       31.30     14.17 o
 -13   5   7       10.35       24.22     13.37 o
 -12   5   7       33.75       41.94      7.68 o
 -11   5   7       48.49       57.17      8.53 o
 -10   5   7      103.69       99.17      9.50 o
  -9   5   7        1.08       12.04     11.09 o
  -8   5   7      560.75      543.45     20.93 o
  -7   5   7        4.72        1.02      9.39 o
  -6   5   7       21.66       11.84      8.52 o
  -5   5   7        2.44        2.51      7.22 o
  -4   5   7      156.11      161.49     10.05 o
  -3   5   7       24.08       25.95      3.69 o
  -2   5   7        5.51        6.25      5.94 o
  -1   5   7      286.32      297.70     11.85 o
   0   5   7       34.47       36.64      3.23 o
   1   5   7        0.00        8.96      4.08 o
   2   5   7      306.11      292.16     12.11 o
   3   5   7      225.22      248.04     11.71 o
   4   5   7        4.46       -6.12      7.30 o
   5   5   7      518.81      527.78     17.36 o
   6   5   7       45.22       49.02      5.60 o
   7   5   7       41.32       42.74      6.38 o
   8   5   7      293.34      351.34     18.65 o
   9   5   7        7.65       21.41      6.13 o
  10   5   7        5.02       -6.83     12.14 o
  11   5   7        6.58       19.44      7.73 o
  12   5   7       25.92       37.82      8.00 o
 -13   6   7       37.80       41.16      9.03 o
 -12   6   7       17.27       14.79     14.43 o
 -11   6   7       95.77       96.17      9.03 o
 -10   6   7       42.22       23.92     13.59 o
  -9   6   7        5.30      -12.62     12.62 o
  -8   6   7     1206.46     1152.18     29.47 o
  -7   6   7        9.70       17.42      9.83 o
  -6   6   7       69.30       49.62      5.78 o
  -5   6   7      445.28      389.05     15.56 o
  -4   6   7      842.48      791.59     19.90 o
  -3   6   7      479.61      529.19     16.11 o
  -2   6   7       38.26       34.35      4.00 o
  -1   6   7     1314.78     1234.40     60.24 o
   0   6   7     2007.74     1914.73     33.95 o
   1   6   7     2609.03     2650.35    113.64 o
   2   6   7       72.26       74.00      5.97 o
   3   6   7       42.35       43.49      4.52 o
   4   6   7       59.27       45.97      5.06 o
   5   6   7       71.85       77.12      6.00 o
   6   6   7      595.33      568.22     20.58 o
   7   6   7       39.23       44.51      6.78 o
   8   6   7        0.38      -11.21     11.21 o
   9   6   7        0.19      -11.79     11.79 o
  10   6   7       99.88      115.23     10.85 o
  11   6   7        3.12       16.15     12.82 o
  12   6   7       50.58       62.72      9.03 o
 -12   7   7       24.19       24.30     13.68 o
 -11   7   7        8.96        8.61     13.27 o
 -10   7   7       18.36       12.10     11.66 o
  -9   7   7       31.05       27.27      7.26 o
  -8   7   7      217.53      208.75     13.43 o
  -7   7   7      502.87      507.94     21.54 o
  -6   7   7      213.76      202.18     14.20 o
  -5   7   7      405.93      356.28     15.41 o
  -4   7   7      161.33      129.32      8.71 o
  -3   7   7      924.78      925.87     21.30 o
  -2   7   7        1.63        0.39      6.25 o
  -1   7   7        9.06        0.74      4.72 o
   0   7   7       18.48        3.81      4.54 o
   1   7   7      300.89      340.08      9.63 o
   2   7   7      807.32      917.95     20.99 o
   3   7   7        0.05       -5.69      7.01 o
   4   7   7      549.24      538.48     18.15 o
   5   7   7       23.74       33.64      5.47 o
   6   7   7      270.12      295.41     17.35 o
   7   7   7      339.32      306.35     18.98 o
   8   7   7       27.62       23.36     12.79 o
   9   7   7      161.52      189.94     14.15 o
  10   7   7       35.60       18.81     15.10 o
  11   7   7       43.98       26.96     16.07 o
  12   7   7       10.84      -12.61     15.73 o
 -12   8   7       38.81       35.52     14.54 o
 -11   8   7        0.01      -13.40     13.40 o
 -10   8   7       17.58        4.75     13.73 o
  -9   8   7        2.28      -12.38     12.38 o
  -8   8   7       65.96       63.80      7.35 o
  -7   8   7      264.04      263.80     16.79 o
  -6   8   7      188.79      190.08     14.87 o
  -5   8   7       75.12       60.55      6.36 o
  -4   8   7      116.51      112.88      9.15 o
  -3   8   7      564.07      551.50     17.84 o
  -2   8   7       14.73       13.37      4.44 o
  -1   8   7       22.85       20.26      3.66 o
   0   8   7      143.08      138.20      7.30 o
   1   8   7      103.61      119.31      6.05 o
   2   8   7       17.51       18.20      7.69 o
   3   8   7       25.17       19.65      8.38 o
   4   8   7      183.97      174.24     13.63 o
   5   8   7     1020.71     1043.31     27.34 o
   6   8   7       20.55       -2.47     10.87 o
   7   8   7      216.78      243.91     16.02 o
   8   8   7      137.21      170.09     13.31 o
   9   8   7        0.52       -7.79     11.50 o
  10   8   7        0.46       16.20      6.91 o
  11   8   7        7.69       14.49     13.70 o
 -12   9   7        7.33        8.77     14.01 o
 -11   9   7        0.28        3.76     14.49 o
 -10   9   7       35.31       32.49     13.31 o
  -9   9   7        0.44        7.65      6.60 o
  -8   9   7       94.63       97.20      7.79 o
  -7   9   7      129.75      116.78      9.21 o
  -6   9   7       72.70       73.84      7.06 o
  -5   9   7       70.96       70.88      6.35 o
  -4   9   7      119.36      119.86      9.59 o
  -3   9   7       57.49       47.63      5.71 o
  -2   9   7      330.64      341.79     16.08 o
  -1   9   7       45.54       50.73      5.39 o
   0   9   7      263.92      255.66      9.80 o
   1   9   7       48.55       48.12      8.89 o
   2   9   7       13.77       18.06      8.95 o
   3   9   7       11.81        9.45      9.00 o
   4   9   7        4.06       21.39      9.70 o
   5   9   7       31.13       34.65      6.62 o
   6   9   7       41.71       32.73      6.82 o
   7   9   7       20.78       23.96     12.28 o
   8   9   7      162.24      151.84     12.06 o
   9   9   7        1.96       12.30     12.79 o
  10   9   7        1.39        5.35     12.38 o
  11   9   7        9.43       26.19     15.27 o
 -11  10   7        3.48       -4.68     14.20 o
 -10  10   7       24.95       22.82     14.15 o
  -9  10   7       12.72       22.69     13.42 o
  -8  10   7       56.03       55.21      7.81 o
  -7  10   7        2.47        4.96     11.52 o
  -6  10   7       24.81       16.82     10.95 o
  -5  10   7      171.76      183.80     14.21 o
  -4  10   7        9.75       -2.93      9.76 o
  -3  10   7      130.47      133.56     10.65 o
  -2  10   7       79.25       98.06      8.82 o
  -1  10   7      439.65      394.32     13.43 o
   0  10   7      419.43      393.59     19.75 o
   1  10   7       88.32       84.95      4.76 o
   2  10   7     1665.57     1733.04     33.65 o
   3  10   7      334.83      301.95     17.68 o
   4  10   7      327.53      305.93     17.33 o
   5  10   7       97.09       93.51      8.19 o
   6  10   7       29.83       17.08     12.33 o
   7  10   7       12.73       22.55     12.07 o
   8  10   7        8.61       19.50     12.27 o
   9  10   7        2.21        5.19     11.61 o
  10  10   7       20.03       19.70     13.88 o
 -11  11   7        0.40        4.93     13.84 o
 -10  11   7       38.08       57.51      8.77 o
  -9  11   7        8.89       28.97      6.88 o
  -8  11   7        1.19       -5.69     12.43 o
  -7  11   7      107.70      115.76      8.80 o
  -6  11   7        6.74       18.15     11.14 o
  -5  11   7      596.69      626.10     24.17 o
  -4  11   7      511.42      498.24     20.98 o
  -3  11   7       16.44       25.54     10.33 o
  -2  11   7     1618.26     1513.90     32.94 o
  -1  11   7       26.06       20.53      8.53 o
   0  11   7      439.58      455.34     13.86 o
   1  11   7      509.88      519.59     14.96 o
   2  11   7      175.75      200.64     15.79 o
   3  11   7      279.97      299.00     18.29 o
   4  11   7      201.11      212.42     16.09 o
   5  11   7        1.78        1.42     11.50 o
   6  11   7        0.60        0.76     10.46 o
   7  11   7        0.03       -8.83     11.83 o
   8  11   7        2.69        0.00     13.05 o
   9  11   7       35.87       26.53     15.81 o
  10  11   7       68.49       87.52      9.88 o
 -10  12   7        0.81        0.98     13.21 o
  -9  12   7       20.04       13.73     13.36 o
  -8  12   7       25.85       30.45     13.62 o
  -7  12   7        0.18      -13.27     13.27 o
  -6  12   7        0.00        7.06     10.43 o
  -5  12   7       28.96       36.47      6.78 o
  -4  12   7      211.57      206.62     16.43 o
  -3  12   7       25.52       36.62      6.78 o
  -2  12   7      122.31      117.61      8.64 o
  -1  12   7     1086.23     1030.46     21.00 o
   0  12   7      169.49      174.64      9.42 o
   1  12   7       69.67       70.52      5.23 o
   2  12   7      243.24      264.93     17.33 o
   3  12   7        9.17       21.21     11.39 o
   4  12   7      171.08      169.67     13.71 o
   5  12   7       10.55       -3.11     11.14 o
   6  12   7        4.54      -11.31     11.31 o
   7  12   7       55.40       26.63     15.64 o
   8  12   7       12.73        9.19     13.26 o
   9  12   7       18.97       30.99     14.10 o
  -9  13   7       30.85       39.60      8.46 o
  -8  13   7        2.83        7.43     13.53 o
  -7  13   7        0.33        6.13     12.72 o
  -6  13   7       40.71       40.35      7.60 o
  -5  13   7       58.47       48.44      8.46 o
  -4  13   7        3.23       12.15     11.42 o
  -3  13   7        0.01       10.18      9.81 o
  -2  13   7        8.63       17.81     11.34 o
  -1  13   7       52.92       49.79      5.04 o
   0  13   7        6.53        6.29      7.91 o
   1  13   7       76.38       67.03      5.36 o
   2  13   7        1.49      -12.02     12.02 o
   3  13   7       93.34       98.19      8.25 o
   4  13   7        1.67       -2.36     11.76 o
   5  13   7       37.02       41.65      8.15 o
   6  13   7        8.84       -3.53     11.73 o
   7  13   7        9.47       24.81     14.33 o
   8  13   7       15.47       17.29      8.49 o
  -8  14   7        2.22       -3.97     13.18 o
  -7  14   7       33.99       40.79      8.23 o
  -6  14   7        1.58       -7.30     13.16 o
  -5  14   7        6.22        0.88     13.40 o
  -4  14   7       24.81       28.88     13.23 o
  -3  14   7       20.08       28.05     12.07 o
  -2  14   7        7.35       14.01     11.11 o
  -1  14   7       64.17       66.47      5.42 o
   0  14   7        6.47        4.64      7.59 o
   1  14   7      162.91      167.26      9.51 o
   2  14   7       43.49       30.83     13.62 o
   3  14   7        0.12      -13.09     13.09 o
   4  14   7       25.88       26.34     12.85 o
   5  14   7        0.47        3.63     11.87 o
   6  14   7        0.01       -6.65     12.70 o
   7  14   7        0.20        4.91     13.58 o
  -7  15   7        2.27       12.12     12.61 o
  -6  15   7       26.07       40.65      8.52 o
  -5  15   7        0.60       -6.62     12.64 o
  -4  15   7       16.07       22.37      7.74 o
  -3  15   7        0.04        0.00     11.31 o
  -2  15   7        5.24       13.57     12.74 o
  -1  15   7      141.39      158.98     19.29 o
   0  15   7       46.56       54.21      5.69 o
   1  15   7      129.71      137.91      9.05 o
   2  15   7        2.22        0.00     13.49 o
   3  15   7        4.49       -5.34     12.14 o
   4  15   7        2.15       -9.19     13.00 o
   5  15   7       10.70        3.90     13.66 o
   6  15   7       17.59       28.91      8.22 o
  -5  16   7       16.05       15.31     14.67 o
  -4  16   7        3.23        9.68     13.14 o
  -3  16   7       32.82       45.41      8.77 o
  -2  16   7        5.46       -0.93     12.93 o
  -1  16   7       11.77       11.55     18.06 o
   0  16   7       44.21       41.67      7.70 o
   1  16   7       18.57       23.15      9.38 o
   2  16   7       78.97       76.23      9.52 o
   3  16   7        0.50        5.79     13.14 o
   4  16   7       36.62       59.90      9.21 o
  -2  17   7        0.22        5.99     12.95 o
  -1  17   7        2.92        0.86     11.44 o
   0  17   7       13.17       13.35     10.54 o
   1  17   7        1.36       10.74      9.80 o
 -14   0   8       51.87       14.69     16.87 o
 -12   0   8      292.33      270.76     20.75 o
 -10   0   8       34.45       25.14      7.06 o
  -8   0   8       43.05       30.62      5.71 o
  -6   0   8     2377.74     2508.00     33.83 o
  -4   0   8      385.60      319.52     11.94 o
  -2   0   8     1878.89     1815.07     22.99 o
   0   0   8     4669.55     4773.07     47.59 o
   2   0   8     2355.22     2394.46     27.47 o
   4   0   8      377.21      335.41     12.80 o
   6   0   8       24.96       18.97      8.28 o
   8   0   8     2734.55     2655.93     42.38 o
  10   0   8       60.22       46.81      7.74 o
  12   0   8      378.11      443.00     24.86 o
 -14   1   8        2.05       11.30     10.04 o
 -13   1   8        6.97       10.15     10.21 o
 -12   1   8       20.61       22.36     10.40 o
 -11   1   8       35.68       22.37      9.55 o
 -10   1   8       17.91       27.35      5.98 o
  -9   1   8      263.52      272.09     11.52 o
  -8   1   8      156.85      160.29      8.24 o
  -7   1   8        6.86        4.53      5.28 o
  -6   1   8       83.13       94.39      8.91 o
  -5   1   8        5.41        5.81      3.45 o
  -4   1   8      453.37      489.00     10.03 o
  -3   1   8      642.74      734.39     16.81 o
  -2   1   8       78.39       88.00      3.58 o
  -1   1   8      220.57      194.38      4.21 o
   0   1   8      387.76      289.47      4.98 o
   1   1   8       29.46       23.89      1.44 o
   2   1   8     3597.13     3931.96     37.00 o
   3   1   8      400.03      422.80      9.67 o
   4   1   8     2569.74     2751.90     23.73 o
   5   1   8     1302.12     1344.91     18.01 o
   6   1   8      112.47      114.87      6.09 o
   7   1   8      235.60      220.48      9.90 o
   8   1   8      174.31      156.94      8.38 o
   9   1   8      114.98      119.52      6.67 o
  10   1   8      155.80      150.59     10.49 o
  11   1   8       68.63       71.67      6.40 o
  12   1   8       56.10       56.53      6.49 o
  13   1   8       38.41       30.71     11.23 o
 -13   2   8       56.97       19.69     17.21 o
 -12   2   8        0.00        2.42     12.59 o
 -11   2   8      275.52      264.09     19.93 o
 -10   2   8        5.91        4.62     11.79 o
  -9   2   8      100.52      104.50      7.40 o
  -8   2   8       31.08       19.23     10.14 o
  -7   2   8       11.41        2.80      7.84 o
  -6   2   8      126.28      106.23      7.59 o
  -5   2   8      115.60      121.14      7.77 o
  -4   2   8      566.91      543.56     14.82 o
  -3   2   8     1195.87     1189.84     20.11 o
  -2   2   8      584.47      654.87     14.54 o
  -1   2   8      788.18      762.36     53.34 o
   0   2   8       83.54       84.66      4.02 o
   1   2   8       89.89       84.01      4.30 o
   2   2   8      208.27      194.67      9.79 o
   3   2   8        0.17       -6.54      6.54 o
   4   2   8       84.44       95.09      7.34 o
   5   2   8      239.28      273.58     12.58 o
   6   2   8        2.73        5.55      8.17 o
   7   2   8        2.00       -5.73      9.30 o
   8   2   8      160.57      152.91     12.16 o
   9   2   8        2.35        5.29     11.37 o
  10   2   8       30.59       18.29     13.06 o
  11   2   8       41.26       28.63      8.80 o
  12   2   8       11.52      -16.14     16.14 o
  13   2   8        1.47        0.00     15.01 o
 -13   3   8        0.01        5.43     13.68 o
 -12   3   8       14.51        1.64     14.51 o
 -11   3   8        6.18       -6.98     13.36 o
 -10   3   8      339.65      357.58     19.61 o
  -9   3   8      253.22      265.09     16.50 o
  -8   3   8       22.75       29.76      6.08 o
  -7   3   8      721.11      729.33     21.43 o
  -6   3   8       16.65       26.11      4.15 o
  -5   3   8        2.56        2.72      6.73 o
  -4   3   8     1111.94     1056.94     20.68 o
  -3   3   8      292.61      319.53     11.53 o
  -2   3   8     2431.83     2587.66     29.13 o
  -1   3   8     2343.95     2434.72     99.84 o
   0   3   8      849.83      841.29     11.61 o
   1   3   8       67.79       60.36      3.33 o
   2   3   8     1555.29     1717.23     24.82 o
   3   3   8       37.54       48.13      4.25 o
   4   3   8      999.13     1125.02     22.47 o
   5   3   8       24.17       24.76      4.60 o
   6   3   8      377.38      355.67     15.34 o
   7   3   8      270.71      302.76     16.31 o
   8   3   8       48.26       46.84      7.18 o
   9   3   8       15.46       22.89     12.18 o
  10   3   8      226.96      228.40     17.31 o
  11   3   8        8.88      -11.96     13.66 o
  12   3   8       22.38       18.90     14.54 o
 -13   4   8       56.64       63.66      9.31 o
 -12   4   8        2.39        8.34     12.72 o
 -11   4   8        0.51      -13.75     13.75 o
 -10   4   8       97.21      111.52      8.87 o
  -9   4   8      148.04      135.92     11.83 o
  -8   4   8       34.57       25.48     10.69 o
  -7   4   8      237.76      237.58     14.87 o
  -6   4   8      251.74      270.77     13.02 o
  -5   4   8      219.79      266.57     12.56 o
  -4   4   8     3410.06     3608.25     38.22 o
  -3   4   8      112.74      112.87      8.47 o
  -2   4   8       70.49       83.76      6.20 o
  -1   4   8     2620.04     2857.20     99.46 o
   0   4   8      200.19      142.12      6.16 o
   1   4   8     7480.58     7982.70    235.77 o
   2   4   8     2287.79     2447.11     30.53 o
   3   4   8        0.04        1.45      6.59 o
   4   4   8       13.63       23.90      4.08 o
   5   4   8        5.71       -7.79      7.79 o
   6   4   8      122.97      112.35      9.49 o
   7   4   8       14.21        1.69     10.95 o
   8   4   8      113.86      144.90     11.25 o
   9   4   8       11.71       12.43     12.20 o
  10   4   8       69.60       67.67      7.76 o
  11   4   8       10.20       32.24     13.36 o
  12   4   8       53.62       57.14      8.83 o
 -13   5   8        0.74        7.55     13.73 o
 -12   5   8       75.29       57.10      9.18 o
 -11   5   8       58.91       64.11      8.48 o
 -10   5   8       13.92       17.08     11.03 o
  -9   5   8      653.11      583.27     24.93 o
  -8   5   8     1074.83     1139.38     29.55 o
  -7   5   8       16.39       17.54     10.85 o
  -6   5   8      863.41      741.17     20.61 o
  -5   5   8     1253.59     1306.65     25.93 o
  -4   5   8       23.38       15.49      7.26 o
  -3   5   8      941.89     1000.13     20.45 o
  -2   5   8      137.03      155.62      9.92 o
  -1   5   8     1468.96     1426.85     80.84 o
   0   5   8      126.31      187.25      7.38 o
   1   5   8      167.74      148.16      7.88 o
   2   5   8      278.68      368.73     13.53 o
   3   5   8       86.12       83.12      6.07 o
   4   5   8        3.82        4.31      7.60 o
   5   5   8     1135.03     1089.31     25.34 o
   6   5   8     1835.67     1894.10     34.31 o
   7   5   8       93.99      104.35      8.01 o
   8   5   8       86.28       86.12      7.73 o
   9   5   8        3.50       19.94     11.40 o
  10   5   8        0.98        0.00     10.83 o
  11   5   8        1.83        2.68     12.85 o
  12   5   8        0.37        7.50     13.45 o
 -13   6   8       45.38       46.50      9.16 o
 -12   6   8       10.44       10.59     13.83 o
 -11   6   8       15.18       15.99     14.46 o
 -10   6   8        0.03       -8.12     11.47 o
  -9   6   8       38.51       53.33      7.63 o
  -8   6   8      474.02      453.15     21.06 o
  -7   6   8      101.13      139.02     10.11 o
  -6   6   8       14.58        8.33      9.58 o
  -5   6   8       92.98       89.94      6.07 o
  -4   6   8      442.66      430.87     16.38 o
  -3   6   8      268.14      266.17     12.24 o
  -2   6   8      375.67      381.91     13.99 o
  -1   6   8      297.43      286.22     15.98 o
   0   6   8      769.85      799.87     14.09 o
   1   6   8        0.26        3.89      4.70 o
   2   6   8       31.35       29.90      4.47 o
   3   6   8       16.10       11.00      7.43 o
   4   6   8       62.10       62.58      5.53 o
   5   6   8      313.03      308.02     15.35 o
   6   6   8      324.64      319.42     17.03 o
   7   6   8       45.19       54.16      6.95 o
   8   6   8        3.54      -10.15     11.18 o
   9   6   8      133.90      136.44      9.91 o
  10   6   8        4.88       11.32     12.10 o
  11   6   8        3.80        2.77     13.62 o
  12   6   8        1.71       15.40     14.66 o
 -12   7   8        4.91        9.13     13.53 o
 -11   7   8       23.00       30.01      7.69 o
 -10   7   8       80.87       71.60      8.45 o
  -9   7   8       79.26      117.99      9.03 o
  -8   7   8        8.68        7.81     10.69 o
  -7   7   8      111.19      130.48      9.77 o
  -6   7   8      155.58      135.29     11.27 o
  -5   7   8       58.19       55.05      5.55 o
  -4   7   8      171.67      150.31      9.61 o
  -3   7   8       85.61       77.99      6.28 o
  -2   7   8        1.25       -0.42      6.86 o
  -1   7   8       15.02       10.00      5.05 o
   0   7   8       44.67       41.79      3.19 o
   1   7   8       14.65       16.61      2.76 o
   2   7   8       33.94       39.57      4.60 o
   3   7   8      340.40      324.84     14.42 o
   4   7   8      287.86      262.57     15.23 o
   5   7   8      125.04      117.95     10.35 o
   6   7   8      152.15      163.06     12.11 o
   7   7   8       76.31       73.89      7.29 o
   8   7   8      136.69      146.50     11.36 o
   9   7   8       18.04       22.11      7.32 o
  10   7   8        7.17       11.74     12.40 o
  11   7   8       19.19       25.72     13.29 o
 -12   8   8       10.44        7.58     14.54 o
 -11   8   8       40.60       41.29      8.67 o
 -10   8   8       71.32       74.13      8.61 o
  -9   8   8      126.49      126.98      8.90 o
  -8   8   8       24.66       19.96     11.53 o
  -7   8   8      302.81      286.94     17.66 o
  -6   8   8       94.98       98.31      9.03 o
  -5   8   8      400.23      401.44     17.13 o
  -4   8   8        4.00       15.76      8.28 o
  -3   8   8     1182.08     1071.23     24.69 o
  -2   8   8      445.63      413.32     16.08 o
  -1   8   8        2.13        2.71      5.22 o
   0   8   8      397.39      410.00     19.50 o
   1   8   8      611.29      644.36     13.84 o
   2   8   8      202.99      196.57     13.00 o
   3   8   8     2374.08     2272.59     35.99 o
   4   8   8       74.05       64.05      6.77 o
   5   8   8     1274.94     1227.44     29.96 o
   6   8   8        5.27       -1.92     10.93 o
   7   8   8       13.62       21.20     12.10 o
   8   8   8       76.57      121.67     10.43 o
   9   8   8        6.83       14.41     12.25 o
  10   8   8       34.39       10.49     15.15 o
  11   8   8        5.30        6.91     13.94 o
 -12   9   8        3.28      -14.07     14.07 o
 -11   9   8        4.22        9.52     13.92 o
 -10   9   8       34.81       70.23      8.13 o
  -9   9   8        1.77       -0.78     12.04 o
  -8   9   8      104.47       78.70      8.19 o
  -7   9   8        0.30        4.73     11.60 o
  -6   9   8      392.71      423.86     19.31 o
  -5   9   8      157.86      142.04     11.14 o
  -4   9   8      964.99      914.43     25.68 o
  -3   9   8      189.96      180.01     13.76 o
  -2   9   8      360.12      309.79     15.81 o
  -1   9   8      206.73      202.23     13.81 o
   0   9   8      727.08      733.16     15.14 o
   1   9   8      441.09      406.70     23.56 o
   2   9   8       25.47       17.23     10.20 o
   3   9   8       99.37       83.51      7.03 o
   4   9   8     1263.34     1319.39     30.85 o
   5   9   8      458.31      387.97     20.26 o
   6   9   8      250.78      228.33     16.84 o
   7   9   8       43.08       60.51      7.48 o
   8   9   8       82.17       79.34      8.04 o
   9   9   8        9.01       -5.89     13.18 o
  10   9   8        7.57       24.69     11.96 o
  11   9   8       22.76       30.55      9.24 o
 -11  10   8       25.36       33.27     14.69 o
 -10  10   8        6.84        0.89     13.13 o
  -9  10   8        3.84        9.06     12.25 o
  -8  10   8        3.19        3.89     12.02 o
  -7  10   8        7.19       19.52     10.09 o
  -6  10   8        6.17       -7.58     12.07 o
  -5  10   8      155.67      180.56     12.08 o
  -4  10   8       78.33       85.68      7.00 o
  -3  10   8      945.66      809.90     24.99 o
  -2  10   8        0.63       -9.65      9.65 o
  -1  10   8       37.04       41.63      4.39 o
   0  10   8      723.96      727.46     16.36 o
   1  10   8       21.19       10.88      5.07 o
   2  10   8      414.48      393.60     18.96 o
   3  10   8      595.52      642.48     22.84 o
   4  10   8        1.02       12.02     10.30 o
   5  10   8       54.64       43.35      7.18 o
   6  10   8      157.69      164.71     11.07 o
   7  10   8       86.79       90.46      8.25 o
   8  10   8        4.30       -6.67     12.87 o
   9  10   8        1.93      -11.52     13.00 o
  10  10   8        1.33      -14.40     14.58 o
 -10  11   8        0.00        0.94     13.06 o
  -9  11   8        4.44        2.62     12.93 o
  -8  11   8       38.04       30.67     13.80 o
  -7  11   8       36.07       30.21     12.51 o
  -6  11   8        0.25      -11.89     11.89 o
  -5  11   8       51.68       50.81      7.34 o
  -4  11   8       11.19       -3.29     12.15 o
  -3  11   8      174.41      164.80     12.34 o
  -2  11   8       36.35       40.51      7.03 o
  -1  11   8        7.15       -1.52      7.91 o
   0  11   8       23.59       22.66      5.80 o
   1  11   8       77.30       75.21      5.32 o
   2  11   8       47.87       34.18      7.35 o
   3  11   8       14.81       20.06     10.04 o
   4  11   8      123.88      111.34      8.40 o
   5  11   8        3.43      -11.24     11.24 o
   6  11   8        0.14       -0.78     12.30 o
   7  11   8        0.27        7.42     11.50 o
   8  11   8        0.25        3.55     13.31 o
   9  11   8        2.47        1.87     13.63 o
 -10  12   8        1.27       -3.97     14.05 o
  -9  12   8       30.69       22.29     15.42 o
  -8  12   8        9.71       24.76     12.75 o
  -7  12   8       31.39        6.64     13.39 o
  -6  12   8       24.82        9.60     12.40 o
  -5  12   8       88.40       80.92      7.45 o
  -4  12   8        0.08       -7.86     11.61 o
  -3  12   8      126.57      114.71      8.19 o
  -2  12   8       11.30       21.38     11.50 o
  -1  12   8        0.20        6.16      9.12 o
   0  12   8      277.03      282.40     16.17 o
   1  12   8       54.15       60.60      6.39 o
   2  12   8      126.00      114.14      8.89 o
   3  12   8        9.84        7.04     11.52 o
   4  12   8       26.96       40.10      7.27 o
   5  12   8        3.03        2.39     11.47 o
   6  12   8       28.39       25.30      7.16 o
   7  12   8        6.79        1.76     11.87 o
   8  12   8        0.85        4.70     13.19 o
   9  12   8        5.95       16.82     14.30 o
  -9  13   8       18.71       12.84     15.70 o
  -8  13   8       33.28       32.08     15.62 o
  -7  13   8        0.70        5.35     12.35 o
  -6  13   8       10.24        2.59     12.40 o
  -5  13   8        1.57       13.99     12.07 o
  -4  13   8        0.03       24.81     10.96 o
  -3  13   8      304.90      295.55     19.48 o
  -2  13   8      155.18      171.77     13.27 o
  -1  13   8       44.06       43.41      5.12 o
   0  13   8       72.04       70.62      7.92 o
   1  13   8        3.05       -8.27      8.27 o
   2  13   8       55.84       45.61      7.58 o
   3  13   8        0.82        0.00     11.84 o
   4  13   8       14.64       17.68     10.90 o
   5  13   8       12.54       16.32      7.17 o
   6  13   8       42.55       57.61      8.92 o
   7  13   8       23.91       20.68     15.21 o
   8  13   8       25.11       25.65      9.26 o
  -8  14   8        0.67       26.19     14.67 o
  -7  14   8       14.86       37.27      7.74 o
  -6  14   8        0.11      -14.62     14.62 o
  -5  14   8        7.19        7.12     12.77 o
  -4  14   8       13.55       -8.41     13.57 o
  -3  14   8       19.80       -1.64     13.24 o
  -2  14   8       20.17       17.49     12.87 o
  -1  14   8       59.69       66.28      5.82 o
   0  14   8       96.22      100.86     12.69 o
   1  14   8       88.51      100.59     11.36 o
   2  14   8        2.05      -12.10     12.10 o
   3  14   8        4.53        6.72     12.56 o
   4  14   8        0.36       -0.86     12.20 o
   5  14   8       16.25       11.11     16.02 o
   6  14   8        3.32       -9.71     14.72 o
   7  14   8        8.64      -15.05     15.05 o
  -6  15   8       40.41       34.96     15.05 o
  -5  15   8        4.03       -7.68     13.65 o
  -4  15   8       17.09       12.75     13.63 o
  -3  15   8        6.65       -4.44     13.96 o
  -2  15   8        4.26        3.46     14.15 o
  -1  15   8        8.50       18.04     12.78 o
   0  15   8       17.21       13.36      9.57 o
   1  15   8        0.21       -7.14      9.18 o
   2  15   8        9.92       13.18     12.64 o
   3  15   8        0.15       13.63     12.49 o
   4  15   8        0.25        0.94     12.20 o
   5  15   8       11.42       22.90     12.87 o
  -5  16   8        3.57      -12.43     15.44 o
  -4  16   8       13.82       11.81     15.81 o
  -3  16   8       27.98       24.04     14.17 o
  -2  16   8       12.11        2.81     13.29 o
  -1  16   8       41.76       33.99      7.13 o
   0  16   8       26.13       23.21      7.03 o
   1  16   8        1.57      -10.48     15.94 o
   2  16   8        6.78       12.36     14.95 o
   3  16   8        9.72       32.42     14.35 o
   4  16   8        5.86      -12.14     15.08 o
 -13   0   9      211.37      213.62     16.52 o
 -11   0   9       10.44       23.82     12.51 o
  -9   0   9       26.14       20.45     11.19 o
  -7   0   9       14.18        1.90      7.32 o
  -5   0   9        7.55        4.67      7.08 o
  -3   0   9      232.31      303.97     11.23 o
  -1   0   9        2.09       -0.70      3.74 o
   1   0   9      744.22      699.24     11.14 o
   3   0   9        0.85       -6.82      6.82 o
   5   0   9      490.70      483.88     17.07 o
   7   0   9       96.63      108.28      8.46 o
   9   0   9      188.52      171.71     13.40 o
  11   0   9       12.87       -1.71     15.81 o
 -13   1   9       20.54        0.16     17.14 o
 -12   1   9       60.26       67.73      6.32 o
 -11   1   9      122.61      120.48      9.50 o
 -10   1   9        7.08        2.55      7.70 o
  -9   1   9      195.21      179.60      8.67 o
  -8   1   9        0.22        0.78      6.38 o
  -7   1   9       20.53       16.42      4.38 o
  -6   1   9      754.86      772.22     14.26 o
  -5   1   9       85.53      107.48      5.38 o
  -4   1   9      133.01      129.70      8.78 o
  -3   1   9      768.70      904.85     22.14 o
  -2   1   9     1665.86     1720.80     13.93 o
  -1   1   9       93.88       97.63      5.38 o
   0   1   9      933.15      943.16     13.05 o
   1   1   9        1.19        1.20      5.21 o
   2   1   9     3719.83     4121.02     51.33 o
   3   1   9      113.89      118.96      6.44 o
   4   1   9       27.82       24.53      4.35 o
   5   1   9       81.76       78.36      4.58 o
   6   1   9       87.62       76.29     10.41 o
   7   1   9     1164.89     1104.44     19.26 o
   8   1   9      208.20      206.70     13.07 o
   9   1   9       40.78       30.00      5.02 o
  10   1   9       97.42      106.33      6.36 o
  11   1   9       24.00       23.83      7.64 o
  12   1   9       32.51       36.49      7.42 o
 -13   2   9       24.57       12.72     15.94 o
 -12   2   9        0.08       11.50     13.55 o
 -11   2   9      156.46      140.70     10.17 o
 -10   2   9       12.11       18.94     11.68 o
  -9   2   9       31.69       20.19     12.04 o
  -8   2   9      131.97      116.11      9.26 o
  -7   2   9      563.54      526.19     18.95 o
  -6   2   9      287.05      284.94     13.28 o
  -5   2   9       71.34       92.11      7.34 o
  -4   2   9       78.47       84.42      6.88 o
  -3   2   9     4173.39     4330.23     39.70 o
  -2   2   9      204.40      159.64      9.71 o
  -1   2   9     4184.28     4301.48    206.50 o
   0   2   9     1797.85     1912.30     17.71 o
   1   2   9     2886.28     3312.81     99.45 o
   2   2   9      166.11      171.50      9.74 o
   3   2   9       26.94       37.66      3.99 o
   4   2   9      641.51      625.87     17.54 o
   5   2   9      783.27      930.06     22.28 o
   6   2   9        9.08       -1.46      8.75 o
   7   2   9      514.59      492.27     19.10 o
   8   2   9      562.78      608.35     23.60 o
   9   2   9      324.30      320.49     19.22 o
  10   2   9      137.82      143.67     11.62 o
  11   2   9      180.01      170.58     13.01 o
  12   2   9        0.83      -14.57     14.57 o
 -13   3   9       41.23       35.89      8.62 o
 -12   3   9        5.11       10.00     13.23 o
 -11   3   9      266.96      297.63     20.58 o
 -10   3   9      216.39      216.81     14.65 o
  -9   3   9      655.53      638.69     23.41 o
  -8   3   9      664.94      658.91     22.61 o
  -7   3   9      159.91      178.67     13.82 o
  -6   3   9      114.20      111.86      8.27 o
  -5   3   9      151.19      154.20     11.15 o
  -4   3   9      499.54      557.51     16.29 o
  -3   3   9        0.09        5.42      6.07 o
  -2   3   9     2382.43     2668.65     31.06 o
  -1   3   9       10.95        8.19      2.54 o
   0   3   9      728.39      765.07     11.96 o
   1   3   9      149.97      188.30     10.11 o
   2   3   9      229.38      253.42     11.32 o
   3   3   9     1283.74     1296.94     23.47 o
   4   3   9        2.59       -2.47      6.60 o
   5   3   9      110.65      115.54      8.56 o
   6   3   9      701.58      630.59     20.41 o
   7   3   9      292.63      344.17     17.28 o
   8   3   9      936.69      952.55     27.55 o
   9   3   9       37.43        2.10     13.41 o
  10   3   9        4.00       20.72     11.35 o
  11   3   9       20.29       10.56     13.97 o
  12   3   9       24.34       12.95     14.38 o
 -13   4   9       30.86        1.87     15.62 o
 -12   4   9        6.87       -6.80     14.22 o
 -11   4   9       75.45       93.24      8.53 o
 -10   4   9        8.24       25.39     10.93 o
  -9   4   9      117.05      102.75     10.45 o
  -8   4   9       13.38        2.91     10.59 o
  -7   4   9      118.24      116.32      8.74 o
  -6   4   9      186.68      183.52     12.42 o
  -5   4   9      812.91      809.91     20.63 o
  -4   4   9        6.21        8.64      7.04 o
  -3   4   9        0.00        4.33      5.92 o
  -2   4   9      151.61      182.08      9.93 o
  -1   4   9      363.47      455.31     19.23 o
   0   4   9      287.20      243.16     10.25 o
   1   4   9       24.29       36.18      3.09 o
   2   4   9      373.40      409.93     14.24 o
   3   4   9      114.08       92.76      7.18 o
   4   4   9       10.26        2.59      7.01 o
   5   4   9        1.21        0.00      8.20 o
   6   4   9       55.21       58.64      5.87 o
   7   4   9      146.77      177.17     14.10 o
   8   4   9       98.39       79.43      7.78 o
   9   4   9        6.77       12.15     11.73 o
  10   4   9        0.60       -2.36     11.61 o
  11   4   9        0.31       -0.89     13.16 o
  12   4   9        0.39      -12.23     14.17 o
 -13   5   9       16.06       13.40     13.73 o
 -12   5   9        4.64       23.51     12.88 o
 -11   5   9        0.37        1.66     13.39 o
 -10   5   9        7.23       -3.64     13.00 o
  -9   5   9      129.10      131.07      9.60 o
  -8   5   9      534.56      535.02     21.98 o
  -7   5   9        0.07       -4.39      9.78 o
  -6   5   9       76.77       84.18      5.99 o
  -5   5   9       83.44       81.62      6.28 o
  -4   5   9        0.47        2.94      6.67 o
  -3   5   9      213.93      200.19     11.34 o
  -2   5   9     1172.69     1243.45     23.35 o
  -1   5   9        7.23        5.39      4.90 o
   0   5   9      377.03      385.40     10.94 o
   1   5   9       45.43       41.29      3.31 o
   2   5   9      161.81      165.97     10.68 o
   3   5   9       11.55        7.09      7.14 o
   4   5   9      186.71      186.33     12.12 o
   5   5   9        2.90        4.02      8.82 o
   6   5   9      422.31      414.72     18.54 o
   7   5   9        9.02       -6.70     11.09 o
   8   5   9      106.54       96.80      8.37 o
   9   5   9       13.64       26.53     11.84 o
  10   5   9        0.37      -13.53     13.53 o
  11   5   9       26.19       28.49     15.29 o
  12   5   9        3.79        4.80     13.49 o
 -13   6   9       31.09       51.07      9.21 o
 -12   6   9       50.85       54.68      9.09 o
 -11   6   9        1.00       25.73     10.70 o
 -10   6   9       11.07       13.57     11.68 o
  -9   6   9       19.48       22.14     11.40 o
  -8   6   9      288.97      281.78     17.69 o
  -7   6   9        1.84        7.52     10.23 o
  -6   6   9        0.08       -9.61      9.61 o
  -5   6   9        1.05        2.93      8.54 o
  -4   6   9      798.38      820.59     21.26 o
  -3   6   9      670.75      661.72     18.57 o
  -2   6   9      133.95      145.71     10.14 o
  -1   6   9     5157.00     5294.54     82.83 o
   0   6   9      634.52      616.65     12.21 o
   1   6   9       42.95       51.61      3.38 o
   2   6   9        5.06        1.69      7.22 o
   3   6   9        0.22        7.17      7.42 o
   4   6   9      372.47      352.49     15.36 o
   5   6   9      181.96      190.73     14.33 o
   6   6   9       75.96       82.78      7.31 o
   7   6   9      186.73      200.97     15.66 o
   8   6   9      144.22      171.62     13.36 o
   9   6   9      102.45      104.93      8.77 o
  10   6   9       27.20       39.40      7.43 o
  11   6   9        1.16       21.75     11.78 o
 -12   7   9       13.69       37.37      8.08 o
 -11   7   9       63.69       77.42      9.11 o
 -10   7   9       19.13       29.05     11.73 o
  -9   7   9       48.27       43.42      7.79 o
  -8   7   9       22.82        4.67     11.83 o
  -7   7   9       42.51       18.37     11.91 o
  -6   7   9      146.24      150.74     11.30 o
  -5   7   9        1.45        6.28      8.69 o
  -4   7   9       27.58       29.14      5.06 o
  -3   7   9      125.61      102.20      8.90 o
  -2   7   9        0.10       -4.41      7.58 o
  -1   7   9      433.45      422.86     11.40 o
   0   7   9      130.10      120.59      9.45 o
   1   7   9      205.99      223.06      8.53 o
   2   7   9       14.38       -0.46      8.18 o
   3   7   9      968.28      946.33     23.94 o
   4   7   9     1788.55     1819.34     33.83 o
   5   7   9       85.01       94.66      7.14 o
   6   7   9        0.83       10.65      9.56 o
   7   7   9       75.39       61.46      7.42 o
   8   7   9       10.69       -5.14     11.76 o
   9   7   9        7.98        5.56     12.04 o
  10   7   9        9.44       13.81     13.81 o
  11   7   9        0.00      -14.62     14.62 o
 -12   8   9        2.64       22.09     13.49 o
 -11   8   9        6.03        8.33     12.53 o
 -10   8   9        7.49        0.00     12.88 o
  -9   8   9        8.39       20.11      6.98 o
  -8   8   9      138.28      127.09      9.81 o
  -7   8   9      146.82      137.11     11.82 o
  -6   8   9      564.81      520.75     21.40 o
  -5   8   9      788.47      786.49     24.25 o
  -4   8   9        5.76        1.59      8.74 o
  -3   8   9      632.55      658.94     20.37 o
  -2   8   9     1092.63     1080.56     25.14 o
  -1   8   9        6.77        3.19      5.42 o
   0   8   9       36.76       35.51      4.03 o
   1   8   9      177.78      186.86      9.22 o
   2   8   9      266.60      287.48     15.00 o
   3   8   9      298.88      262.54     15.40 o
   4   8   9      160.41      153.75     11.17 o
   5   8   9       18.67        2.42     11.45 o
   6   8   9      164.94      155.84     12.89 o
   7   8   9       60.52       65.60      7.68 o
   8   8   9       25.64       29.27     12.14 o
   9   8   9        7.39        1.64     12.98 o
  10   8   9        5.19       26.95     12.46 o
  11   8   9       23.09       10.13     16.02 o
 -11   9   9        0.19        0.96     13.01 o
 -10   9   9       12.51       30.16     13.81 o
  -9   9   9        8.28        7.95     12.10 o
  -8   9   9       98.61       85.27      8.15 o
  -7   9   9       31.51       33.27      6.62 o
  -6   9   9       11.26       23.72     11.86 o
  -5   9   9        5.55        4.86     10.56 o
  -4   9   9      322.86      304.55     16.73 o
  -3   9   9      143.21      119.57      8.89 o
  -2   9   9        0.16        7.39      8.80 o
  -1   9   9      473.75      456.34     13.00 o
   0   9   9        6.29        9.42      6.24 o
   1   9   9      358.03      357.74     12.23 o
   2   9   9      957.69      966.23     25.42 o
   3   9   9       40.77       37.34      6.72 o
   4   9   9      158.55      143.45      9.62 o
   5   9   9       38.34       28.55     11.62 o
   6   9   9      282.54      286.05     18.75 o
   7   9   9       81.16       96.74      8.43 o
   8   9   9        0.49      -10.56     11.91 o
   9   9   9       22.66       31.14     13.06 o
  10   9   9        0.02      -13.31     13.31 o
 -11  10   9       15.74       29.92     14.22 o
 -10  10   9       45.55       32.64     15.07 o
  -9  10   9       15.07       24.37     11.79 o
  -8  10   9        0.13       -8.74     12.18 o
  -7  10   9       38.90       41.94      7.34 o
  -6  10   9      109.20       91.53      8.14 o
  -5  10   9      110.17       96.43      8.19 o
  -4  10   9        6.87        6.85     10.10 o
  -3  10   9        0.35      -10.91     10.91 o
  -2  10   9       17.97       14.43     10.96 o
  -1  10   9       80.52       75.30      4.97 o
   0  10   9     1313.78     1292.03     21.23 o
   1  10   9      452.10      439.75     13.81 o
   2  10   9        5.82       21.39     10.69 o
   3  10   9     1271.34     1259.38     31.75 o
   4  10   9       22.65       26.88     11.11 o
   5  10   9       33.39       34.38      6.56 o
   6  10   9        5.16        3.79     11.99 o
   7  10   9       13.32       18.32     13.36 o
   8  10   9       19.72       27.46     13.01 o
   9  10   9        2.86      -15.97     15.97 o
  10  10   9        1.87        2.94     14.35 o
 -10  11   9       23.36       25.80     13.94 o
  -9  11   9        3.86      -12.46     12.66 o
  -8  11   9        8.45        6.77     12.31 o
  -7  11   9        7.42       -7.92     11.53 o
  -6  11   9      185.34      183.65     13.74 o
  -5  11   9       48.33       19.13     12.20 o
  -4  11   9      890.25      798.20     27.26 o
  -3  11   9       39.37       43.21      7.50 o
  -2  11   9      673.72      647.70     24.62 o
  -1  11   9      211.15      214.13     11.60 o
   0  11   9     1071.70      994.81     20.09 o
   1  11   9        6.37        5.95      8.15 o
   2  11   9     1231.49     1267.07     32.63 o
   3  11   9       52.26       44.39      7.14 o
   4  11   9        0.11       10.62     10.33 o
   5  11   9       82.28       67.89      7.96 o
   6  11   9       12.00       13.76     12.67 o
   7  11   9        5.96        2.54     12.18 o
   8  11   9       13.09        9.08     12.72 o
   9  11   9        0.75       -9.60     15.29 o
  -9  12   9        0.34        0.00     14.07 o
  -8  12   9       27.46       17.11     13.27 o
  -7  12   9        1.11        2.54     11.47 o
  -6  12   9       10.81       28.63     12.31 o
  -5  12   9       52.49       52.29      7.34 o
  -4  12   9      169.99      178.87     13.49 o
  -3  12   9      541.01      497.83     22.91 o
  -2  12   9       29.69       28.67      6.96 o
  -1  12   9      134.91      103.83      6.79 o
   0  12   9      118.15      119.91      7.11 o
   1  12   9       66.94       62.90      5.18 o
   2  12   9       14.72       29.56     12.18 o
   3  12   9       43.96       38.46      6.77 o
   4  12   9       34.20       34.41      7.19 o
   5  12   9        2.88        4.91     11.18 o
   6  12   9       13.34       17.91      7.73 o
   7  12   9       52.96       73.13      8.92 o
   8  12   9       59.89       50.11      9.44 o
  -8  13   9       27.66       34.55      8.18 o
  -7  13   9       11.36        7.26     11.84 o
  -6  13   9       28.09       13.19     14.69 o
  -5  13   9       17.36       -4.21     14.01 o
  -4  13   9        6.68       20.64     12.04 o
  -3  13   9       33.62       41.94      7.19 o
  -2  13   9        9.05       15.73     13.03 o
  -1  13   9      177.38      154.29      9.11 o
   0  13   9       59.79       46.44      5.22 o
   1  13   9       13.89        7.39      8.63 o
   2  13   9       39.98       48.94      7.55 o
   3  13   9        6.87       11.79     11.63 o
   4  13   9        1.17       11.55     10.57 o
   5  13   9       13.38       -9.70     13.52 o
   6  13   9       10.62        9.27     13.57 o
   7  13   9        0.65       22.14     13.09 o
  -7  14   9        2.92       -1.95     13.81 o
  -6  14   9        5.81       21.75     13.88 o
  -5  14   9       14.05       25.43     13.10 o
  -4  14   9        1.30        8.59     12.02 o
  -3  14   9       51.73       58.31      7.91 o
  -2  14   9       10.51       -2.44     12.38 o
  -1  14   9      127.07      119.12      7.03 o
   0  14   9        0.01       -8.41      8.41 o
   1  14   9       18.65       30.70     11.05 o
   2  14   9       19.55       31.53     13.68 o
   3  14   9       13.18       16.35     13.68 o
   4  14   9        6.47       -9.79     13.99 o
   5  14   9       89.19       96.40     10.20 o
   6  14   9       10.53       26.82     13.66 o
  -6  15   9        1.70       -6.10     14.72 o
  -5  15   9        7.32       20.55     13.01 o
  -4  15   9        8.21       25.08     13.55 o
  -3  15   9        0.59      -13.57     13.57 o
  -2  15   9       16.48       30.03      7.29 o
  -1  15   9        2.17       -0.84     13.06 o
   0  15   9        0.16        8.42      6.11 o
   1  15   9        2.61        7.45      9.25 o
   2  15   9        6.18      -15.54     15.54 o
   3  15   9        5.46       20.46     11.32 o
   4  15   9       42.67       52.16      8.74 o
   5  15   9        0.25      -11.19     14.57 o
  -4  16   9       18.89       33.07     13.78 o
  -3  16   9        6.81      -14.67     14.67 o
  -2  16   9       13.52       11.48     15.00 o
  -1  16   9        4.28        0.31      9.22 o
   0  16   9        3.17        1.32      9.47 o
   1  16   9        5.85       -2.18     16.46 o
   2  16   9        6.13      -17.47     17.47 o
   3  16   9       10.87       10.04     15.86 o
 -12   0  10      135.20      108.93      9.80 o
 -10   0  10      268.19      279.58     19.09 o
  -8   0  10      893.29      802.22     24.38 o
  -6   0  10       53.49       74.62      5.60 o
  -4   0  10     2171.22     2430.93     31.91 o
  -2   0  10     1112.32     1063.76     19.82 o
   0   0  10      366.98      419.39     14.86 o
   2   0  10      419.64      364.54     13.20 o
   4   0  10     4304.98     4493.19     45.92 o
   6   0  10      391.59      350.56     16.11 o
   8   0  10       21.73       21.49     11.24 o
  10   0  10      250.36      277.11     20.08 o
  12   0  10      231.55      248.93     16.79 o
 -13   1  10       18.53       12.38     10.08 o
 -12   1  10        7.50        9.76     14.97 o
 -11   1  10       57.56       69.14      5.84 o
 -10   1  10        0.52        3.91      7.83 o
  -9   1  10       36.88       40.78      6.24 o
  -8   1  10       21.45       25.85      4.17 o
  -7   1  10       68.79       66.72      4.49 o
  -6   1  10      170.79      175.00      8.47 o
  -5   1  10       56.81       51.84      3.41 o
  -4   1  10       32.96       53.96      6.83 o
  -3   1  10      338.00      406.06     22.20 o
  -2   1  10       96.46      117.48      5.19 o
  -1   1  10      765.26      838.37     15.12 o
   0   1  10      592.52      583.01      7.82 o
   1   1  10      201.33      186.47      8.17 o
   2   1  10        4.72       22.10      3.47 o
   3   1  10      672.00      644.98     21.99 o
   4   1  10       62.56       64.56      6.45 o
   5   1  10       13.71       17.00      4.25 o
   6   1  10      136.86      135.37     13.91 o
   7   1  10      336.63      335.58     19.54 o
   8   1  10        1.72        0.57     15.86 o
   9   1  10        3.38       15.56      8.46 o
  10   1  10      214.14      207.52     11.04 o
  11   1  10        5.94       16.90      9.92 o
  12   1  10       13.24       13.99     10.64 o
 -13   2  10       28.04       14.79     15.15 o
 -12   2  10       31.39       30.18     13.15 o
 -11   2  10       40.54       17.52     13.18 o
 -10   2  10        6.16        5.56     11.58 o
  -9   2  10        3.14        2.52     10.78 o
  -8   2  10      154.01      146.82     11.12 o
  -7   2  10       50.09       40.58      5.73 o
  -6   2  10      172.27      173.01     11.97 o
  -5   2  10       92.22      123.52      7.99 o
  -4   2  10      225.19      211.45     11.31 o
  -3   2  10     1624.80     1635.50     25.94 o
  -2   2  10      225.43      219.93     10.58 o
  -1   2  10     2891.31     2918.41    100.50 o
   0   2  10      875.94      825.52     14.42 o
   1   2  10       56.95       45.02      2.93 o
   2   2  10      119.60       99.75      7.75 o
   3   2  10      163.58      150.00     10.54 o
   4   2  10      158.26      173.10     10.99 o
   5   2  10       56.76       78.33      6.26 o
   6   2  10        7.33       14.97      8.65 o
   7   2  10       23.82       24.84      6.10 o
   8   2  10        5.26       -1.30     11.73 o
   9   2  10       42.49       22.79     14.11 o
  10   2  10        0.33       16.43     12.49 o
  11   2  10       66.42       71.04      9.21 o
  12   2  10        5.69       -7.52     14.49 o
 -13   3  10       36.35       32.77     15.70 o
 -12   3  10       61.14       56.39      8.51 o
 -11   3  10        0.27      -12.95     13.05 o
 -10   3  10      255.53      269.54     18.55 o
  -9   3  10      135.29      164.85     11.80 o
  -8   3  10       83.49      102.31      8.74 o
  -7   3  10        4.80       15.34      9.42 o
  -6   3  10        1.36       -3.30      7.65 o
  -5   3  10      103.02      110.10      8.43 o
  -4   3  10      324.27      322.04     13.48 o
  -3   3  10      217.69      217.75     11.47 o
  -2   3  10       63.80       74.54      5.42 o
  -1   3  10     2557.91     2572.67     76.80 o
   0   3  10     2909.36     2976.64     23.48 o
   1   3  10      264.85      278.72     11.94 o
   2   3  10       95.21       98.32      7.29 o
   3   3  10        2.64        5.99      6.07 o
   4   3  10      101.83      110.75      8.14 o
   5   3  10      371.83      417.06     17.25 o
   6   3  10      358.17      300.10     16.44 o
   7   3  10       43.59       46.86      6.78 o
   8   3  10       41.78       38.75      7.26 o
   9   3  10       11.24       18.12     12.18 o
  10   3  10       61.31       65.96      8.54 o
  11   3  10       20.86       27.23     13.52 o
  12   3  10       14.45       26.63     13.52 o
 -13   4  10        4.22      -14.22     14.22 o
 -12   4  10        5.56       16.46     13.62 o
 -11   4  10       26.08        3.30     14.12 o
 -10   4  10       48.63       57.91      7.83 o
  -9   4  10      103.28      102.07      8.50 o
  -8   4  10       16.23       -1.20     10.54 o
  -7   4  10       12.72        7.66      9.13 o
  -6   4  10      246.42      259.53     13.60 o
  -5   4  10      234.76      265.47     14.14 o
  -4   4  10     1320.63     1361.48     25.59 o
  -3   4  10       75.94       85.80      7.34 o
  -2   4  10       53.26       49.79      4.54 o
  -1   4  10      519.49      689.59     36.92 o
   0   4  10        0.69        4.02      4.45 o
   1   4  10       47.21       64.54      3.29 o
   2   4  10      564.91      623.27     17.36 o
   3   4  10       20.94       18.87      4.36 o
   4   4  10      115.99      131.70      9.13 o
   5   4  10      689.84      654.59     20.20 o
   6   4  10      329.58      333.95     16.42 o
   7   4  10        7.88       15.34     11.16 o
   8   4  10      188.47      206.94     15.92 o
   9   4  10      131.39      155.46     11.64 o
  10   4  10       13.09       -4.86     13.03 o
  11   4  10       32.34       28.05      8.88 o
  12   4  10        0.69      -15.08     15.08 o
 -13   5  10        8.90       23.34     15.63 o
 -12   5  10        0.19       15.97     12.48 o
 -11   5  10        3.42        5.09     12.82 o
 -10   5  10      123.88      151.67     12.29 o
  -9   5  10      220.41      219.59     16.80 o
  -8   5  10        0.49        5.64     10.25 o
  -7   5  10       95.13       76.56      6.85 o
  -6   5  10       12.25       12.33      8.54 o
  -5   5  10       87.24       96.97      6.82 o
  -4   5  10        5.07       -7.11      7.95 o
  -3   5  10       29.07       17.80      7.81 o
  -2   5  10      674.52      680.94     18.74 o
  -1   5  10      200.64      193.11      7.85 o
   0   5  10      355.95      351.52      9.59 o
   1   5  10      109.17      134.78      7.17 o
   2   5  10      608.15      623.86     18.19 o
   3   5  10      224.12      226.88     12.49 o
   4   5  10      189.81      212.75     12.36 o
   5   5  10       96.95      110.34      9.60 o
   6   5  10      235.02      259.92     15.81 o
   7   5  10      348.89      367.80     19.19 o
   8   5  10      121.28      125.21      8.85 o
   9   5  10        3.23       -6.12     12.22 o
  10   5  10        0.00       -0.83     13.03 o
  11   5  10       43.44       23.67     16.90 o
 -12   6  10        0.10      -13.78     13.78 o
 -11   6  10        2.86        3.50     13.84 o
 -10   6  10        4.56       12.10      6.54 o
  -9   6  10       29.47       26.53      6.78 o
  -8   6  10       29.06       37.56      6.80 o
  -7   6  10      255.69      285.72     16.79 o
  -6   6  10       40.73       35.05      5.86 o
  -5   6  10       54.92       52.30      5.52 o
  -4   6  10      710.21      745.72     21.09 o
  -3   6  10       12.27        0.89      8.04 o
  -2   6  10       77.77       84.82      6.84 o
  -1   6  10      230.50      198.44      8.82 o
   0   6  10      290.29      285.29     14.71 o
   1   6  10      191.53      162.72      7.98 o
   2   6  10       85.30      104.42      7.63 o
   3   6  10        4.47       -2.85      8.56 o
   4   6  10       10.38       18.06      8.07 o
   5   6  10        2.98       -9.52      9.89 o
   6   6  10      159.18      173.68     11.23 o
   7   6  10       36.54       42.95      6.72 o
   8   6  10      242.70      257.88     19.13 o
   9   6  10       17.21       20.55     13.32 o
  10   6  10        1.85       11.16     11.92 o
  11   6  10       64.68       60.67      9.65 o
 -12   7  10       42.68       34.88     15.86 o
 -11   7  10        1.81       -9.99     13.91 o
 -10   7  10       21.15       20.07     10.98 o
  -9   7  10       17.49        5.19     12.36 o
  -8   7  10        9.46        2.07     10.72 o
  -7   7  10       24.10       12.02     11.92 o
  -6   7  10      602.44      654.79     23.05 o
  -5   7  10      204.70      187.38     14.30 o
  -4   7  10       24.56       32.24      5.17 o
  -3   7  10      450.23      434.33     17.09 o
  -2   7  10       79.88       95.07      8.17 o
  -1   7  10      132.05      145.41      7.92 o
   0   7  10      322.58      297.89      9.51 o
   1   7  10        1.45       -3.53      5.76 o
   2   7  10      436.84      444.05     16.94 o
   3   7  10        6.29        0.00      9.61 o
   4   7  10      154.86      172.96     13.45 o
   5   7  10        3.00        2.96      9.84 o
   6   7  10       26.17       16.35     11.89 o
   7   7  10        1.55       17.65      6.03 o
   8   7  10       13.61        6.83     11.55 o
   9   7  10       23.44       19.72     13.50 o
  10   7  10        1.99        9.79     12.67 o
  11   7  10        3.39      -12.05     13.70 o
 -12   8  10        0.30        3.90     13.26 o
 -11   8  10       37.98       33.04     14.77 o
 -10   8  10        4.84       10.07     12.83 o
  -9   8  10       34.30       23.69      7.34 o
  -8   8  10        8.77        7.26     12.64 o
  -7   8  10      131.19      119.00      8.53 o
  -6   8  10      219.60      243.86     15.97 o
  -5   8  10       32.59       42.51      6.36 o
  -4   8  10        0.08        2.77      8.52 o
  -3   8  10      366.82      344.34     17.54 o
  -2   8  10     1523.75     1409.73     28.93 o
  -1   8  10       94.30      100.04      6.17 o
   0   8  10       27.85       27.10      3.57 o
   1   8  10     2437.44     2397.10     27.08 o
   2   8  10      302.67      284.93     15.71 o
   3   8  10     1066.04     1030.15     26.84 o
   4   8  10        8.27       12.97     10.07 o
   5   8  10        3.84       10.74     10.82 o
   6   8  10       83.37       96.94      9.80 o
   7   8  10      167.58      166.46     14.18 o
   8   8  10       10.00       21.51     12.27 o
   9   8  10        0.08       -2.55     11.87 o
  10   8  10       35.84       27.75      8.51 o
 -11   9  10       45.84       40.41     16.69 o
 -10   9  10       39.94       34.30      8.07 o
  -9   9  10        3.10       -5.69     12.09 o
  -8   9  10      198.65      181.16     14.34 o
  -7   9  10        0.62        0.00     12.35 o
  -6   9  10       23.65       12.23     11.89 o
  -5   9  10      538.27      481.55     21.25 o
  -4   9  10      115.73      100.96      7.44 o
  -3   9  10      204.79      206.72     14.87 o
  -2   9  10      282.56      285.47     15.20 o
  -1   9  10       59.15       51.00      4.38 o
   0   9  10        6.14        3.99      6.99 o
   1   9  10      763.10      701.63     16.32 o
   2   9  10      341.73      334.62     18.64 o
   3   9  10        0.01        1.77      9.60 o
   4   9  10       26.10       35.03      6.69 o
   5   9  10       19.02       31.71      6.26 o
   6   9  10        6.62        5.89     11.44 o
   7   9  10        0.45       -6.98     12.09 o
   8   9  10      170.81      169.37     12.76 o
   9   9  10        0.04      -12.95     12.95 o
  10   9  10       24.75       25.09     14.25 o
 -11  10  10        4.20        5.89     12.95 o
 -10  10  10       27.13       22.17     14.67 o
  -9  10  10       52.37       49.80      8.49 o
  -8  10  10        5.48       15.45     11.65 o
  -7  10  10      105.05       97.58      8.45 o
  -6  10  10       31.89       25.49      7.27 o
  -5  10  10     1167.60     1115.62     31.41 o
  -4  10  10       32.06        3.22     12.90 o
  -3  10  10       60.28       50.57      6.85 o
  -2  10  10      139.35      124.91     11.18 o
  -1  10  10      445.05      400.87     17.28 o
   0  10  10        0.86       -7.09      7.09 o
   1  10  10        9.51        0.90      8.11 o
   2  10  10       57.93       66.40      7.19 o
   3  10  10       23.91       34.85      6.57 o
   4  10  10        0.48       -2.05     10.74 o
   5  10  10       20.14       38.02      6.25 o
   6  10  10       21.90       28.19     11.66 o
   7  10  10        1.86      -13.09     13.09 o
   8  10  10        0.79       19.44     12.18 o
   9  10  10        2.74       15.60      7.50 o
 -10  11  10        5.76        2.91     14.40 o
  -9  11  10       52.19       51.17      8.49 o
  -8  11  10       16.39       19.02     13.00 o
  -7  11  10       23.35       18.66     12.22 o
  -6  11  10        0.02       23.42     10.30 o
  -5  11  10       45.47       34.02      7.21 o
  -4  11  10       12.37       15.32     11.91 o
  -3  11  10      818.34      840.82     27.44 o
  -2  11  10        6.82       -1.30     11.71 o
  -1  11  10      101.56      111.55     15.52 o
   0  11  10      352.33      376.49     13.91 o
   1  11  10        3.11        9.34      7.20 o
   2  11  10        7.79       13.42     11.06 o
   3  11  10       62.38       44.84      7.06 o
   4  11  10       13.42       24.19     10.39 o
   5  11  10        4.86       15.21      6.44 o
   6  11  10        0.38       -4.18     13.13 o
   7  11  10        0.84      -12.22     12.22 o
   8  11  10       15.64        0.93     15.03 o
   9  11  10        0.06        6.90     13.68 o
  -9  12  10        0.66        2.88     13.63 o
  -8  12  10       15.12        2.77     13.97 o
  -7  12  10        0.87        0.86     11.86 o
  -6  12  10        0.37        0.00     11.44 o
  -5  12  10        5.45        4.72     12.48 o
  -4  12  10        1.01        6.78     10.20 o
  -3  12  10        1.42       12.30     10.61 o
  -2  12  10      147.89      163.32     13.69 o
  -1  12  10       28.41       24.87      8.51 o
   0  12  10        1.07       -4.11      8.16 o
   1  12  10      276.22      304.24     13.48 o
   2  12  10        7.15        3.64     12.31 o
   3  12  10        0.26        3.74     11.73 o
   4  12  10        4.76        7.89     11.86 o
   5  12  10       11.68       16.90     13.47 o
   6  12  10        0.14       -0.89     13.26 o
   7  12  10       10.05        5.56     13.83 o
   8  12  10        1.55      -15.39     15.39 o
  -8  13  10        0.29       -7.82     12.83 o
  -7  13  10       11.73       23.18     12.48 o
  -6  13  10        0.09        1.81     12.35 o
  -5  13  10        0.00       -8.62     12.90 o
  -4  13  10       16.68        9.78     12.79 o
  -3  13  10       49.67       50.42      7.73 o
  -2  13  10       75.51       76.30      8.20 o
  -1  13  10        1.48       12.67      7.66 o
   0  13  10       27.09       25.57      8.91 o
   1  13  10      179.63      178.86      9.46 o
   2  13  10        7.00       17.86      6.73 o
   3  13  10       71.53       34.82     14.47 o
   4  13  10        5.24      -10.20     13.16 o
   5  13  10       11.19       11.79     11.99 o
   6  13  10       11.00       16.20     14.36 o
   7  13  10        1.56        2.96     12.92 o
  -7  14  10       23.16       34.70     15.70 o
  -6  14  10       11.20       16.41     12.02 o
  -5  14  10       25.08       27.85     12.87 o
  -4  14  10       51.43       46.65      8.40 o
  -3  14  10        9.21       10.30     13.29 o
  -2  14  10        5.64       -2.51     13.81 o
  -1  14  10       20.49       25.64      7.69 o
   0  14  10       56.66       71.77      5.84 o
   1  14  10        2.36       -1.83     16.28 o
   2  14  10        0.19        8.52     12.12 o
   3  14  10        5.77        3.53     12.38 o
   4  14  10      104.78      115.59     10.09 o
   5  14  10       16.60        9.73     15.19 o
   6  14  10       17.88       23.43     14.51 o
  -6  15  10        5.31       15.88      8.36 o
  -5  15  10       45.25       43.63      9.55 o
  -4  15  10        0.11      -13.55     13.55 o
  -3  15  10       37.20       32.16      8.54 o
  -2  15  10       15.22       16.28      7.92 o
  -1  15  10        0.00       -9.83     15.07 o
   0  15  10       13.43       12.29     14.02 o
   1  15  10       15.99       25.82      6.42 o
   2  15  10        7.58       -7.37     12.30 o
   3  15  10       28.82       37.82      8.44 o
   4  15  10        2.16        2.94     13.52 o
  -3  16  10        7.39        5.01     14.27 o
  -2  16  10       24.24       -1.95     15.45 o
  -1  16  10        3.22        0.97      6.64 o
   0  16  10       39.12       58.87      6.33 o
   1  16  10       16.72       33.34     10.30 o
   2  16  10        3.34       28.84     14.17 o
 -13   0  11        0.02        6.54     14.14 o
 -11   0  11       10.10        0.81     13.44 o
  -9   0  11        3.59       -7.08     11.05 o
  -7   0  11       68.11       58.66      5.66 o
  -5   0  11      219.92      225.63     13.18 o
  -3   0  11      528.58      514.36     15.53 o
  -1   0  11     1096.56     1143.86     37.28 o
   1   0  11      323.44      333.18     12.98 o
   3   0  11      302.49      309.95     13.66 o
   5   0  11        0.42       -4.00      8.74 o
   7   0  11      106.11       88.94      7.36 o
   9   0  11       65.52       72.72      7.55 o
  11   0  11        2.44       -0.91     14.15 o
 -13   1  11        3.02      -13.24     17.32 o
 -12   1  11       18.27       13.32     12.33 o
 -11   1  11       14.33       18.49      8.65 o
 -10   1  11        6.01       -1.88      7.74 o
  -9   1  11       21.60       18.19      5.56 o
  -8   1  11       40.20       43.20      4.58 o
  -7   1  11       97.85       94.21      5.60 o
  -6   1  11       13.45        6.32      5.70 o
  -5   1  11        3.73        7.20      3.80 o
  -4   1  11        6.05        6.42      4.71 o
  -3   1  11      902.33     1004.89     14.88 o
  -2   1  11     1255.80     1339.62     15.72 o
  -1   1  11     2098.03     1922.05     20.98 o
   0   1  11      407.64      344.68      6.32 o
   1   1  11       25.45       24.32      2.21 o
   2   1  11       30.96       32.47      3.09 o
   3   1  11      133.13      138.27     11.27 o
   4   1  11      256.19      299.16     12.83 o
   5   1  11       29.54       20.58      5.20 o
   6   1  11       52.02       52.86      4.37 o
   7   1  11      319.16      308.29     12.70 o
   8   1  11      133.64      157.29      8.41 o
   9   1  11        0.29       -1.21      8.32 o
  10   1  11       12.54       16.50      9.26 o
  11   1  11       24.90       23.54     10.92 o
  12   1  11        0.01       -9.65      9.65 o
 -13   2  11        0.02      -15.11     15.11 o
 -12   2  11        3.61       -4.28     12.80 o
 -11   2  11      211.32      226.25     16.04 o
 -10   2  11        1.72        8.59     10.36 o
  -9   2  11       85.14       93.15      7.62 o
  -8   2  11       82.93       95.00      7.11 o
  -7   2  11      106.69      121.48      9.67 o
  -6   2  11       48.46       41.34      5.39 o
  -5   2  11      244.24      277.30     13.77 o
  -4   2  11      138.30      146.16     10.44 o
  -3   2  11     1493.40     1516.22     25.98 o
  -2   2  11      243.97      227.33     11.37 o
  -1   2  11      377.58      364.36     18.51 o
   0   2  11      108.94      113.47      5.28 o
   1   2  11      101.59      103.21      5.17 o
   2   2  11     1732.57     1799.90     28.37 o
   3   2  11      130.16      145.40     10.79 o
   4   2  11        0.29       -0.91      6.41 o
   5   2  11        7.79        7.06      8.12 o
   6   2  11       95.40      101.21      9.91 o
   7   2  11       38.68       37.78      6.70 o
   8   2  11      423.57      435.66     21.09 o
   9   2  11        9.62      -12.53     12.53 o
  10   2  11      139.34      138.85      9.41 o
  11   2  11      103.02      107.08     10.11 o
  12   2  11        0.57       -3.87     13.70 o
 -13   3  11        1.50      -14.31     14.31 o
 -12   3  11        7.13       11.29     12.62 o
 -11   3  11        6.53      -13.91     13.91 o
 -10   3  11       22.89        8.74     12.72 o
  -9   3  11      549.91      596.80     22.99 o
  -8   3  11      350.16      381.80     18.67 o
  -7   3  11        1.74       -1.66      9.03 o
  -6   3  11      171.85      161.31     12.59 o
  -5   3  11      304.11      300.54     14.80 o
  -4   3  11      385.11      411.66     15.30 o
  -3   3  11       47.13       58.43      4.85 o
  -2   3  11      258.68      279.27     12.42 o
  -1   3  11      160.43      165.83      8.70 o
   0   3  11       92.28      111.07      5.17 o
   1   3  11      328.78      315.89     16.75 o
   2   3  11      272.32      353.04     14.06 o
   3   3  11      424.05      424.28     15.79 o
   4   3  11       16.46       14.14      7.83 o
   5   3  11      208.59      227.34     14.48 o
   6   3  11      454.62      455.86     19.04 o
   7   3  11       11.70        0.00     11.05 o
   8   3  11      151.39      141.50     11.23 o
   9   3  11      106.73      102.54      9.11 o
  10   3  11        4.44       11.53     12.66 o
  11   3  11        0.10       -8.44     13.88 o
  12   3  11       11.87       -7.84     14.53 o
 -13   4  11       14.43        2.91     14.56 o
 -12   4  11       17.92       31.87     13.88 o
 -11   4  11       14.60       -5.92     13.73 o
 -10   4  11       25.34       22.34     12.36 o
  -9   4  11       52.02       44.14      7.42 o
  -8   4  11       86.10       91.34      7.65 o
  -7   4  11       27.74       47.78      5.87 o
  -6   4  11      186.84      214.74     13.73 o
  -5   4  11      209.79      230.58     13.50 o
  -4   4  11        6.93       -7.40      7.40 o
  -3   4  11      374.62      371.26     14.61 o
  -2   4  11      689.05      641.73     18.24 o
  -1   4  11        6.25        6.33      4.61 o
   0   4  11      309.33      300.88      9.05 o
   1   4  11        0.00        3.92      9.53 o
   2   4  11       82.15       78.56      6.54 o
   3   4  11       85.96       84.09      7.84 o
   4   4  11       17.75       19.15      7.92 o
   5   4  11        3.25        0.00      9.29 o
   6   4  11       43.10       49.79      6.41 o
   7   4  11        0.02      -11.44     11.44 o
   8   4  11       82.86       94.10      8.30 o
   9   4  11        7.28       24.66     12.14 o
  10   4  11        0.34       12.61     12.43 o
  11   4  11       19.10       30.55     14.66 o
 -12   5  11        0.83      -13.58     13.76 o
 -11   5  11       20.03       10.43     12.77 o
 -10   5  11       30.10       29.63      7.66 o
  -9   5  11       71.11       90.94      7.88 o
  -8   5  11       29.70       38.98      6.65 o
  -7   5  11        3.23       18.43     10.31 o
  -6   5  11       10.70        2.68      9.58 o
  -5   5  11      144.69      153.60     12.13 o
  -4   5  11      280.49      304.60     14.42 o
  -3   5  11      220.82      232.30     12.85 o
  -2   5  11      141.28      159.13     11.69 o
  -1   5  11       39.76       39.11      5.30 o
   0   5  11      263.58      258.56      8.92 o
   1   5  11      203.84      240.03     10.78 o
   2   5  11        3.92       -6.88      7.91 o
   3   5  11       45.27       38.66      5.08 o
   4   5  11       72.08       78.13      6.53 o
   5   5  11      123.99      119.60      9.13 o
   6   5  11        0.05       -2.99     10.09 o
   7   5  11        0.18       -2.67     10.61 o
   8   5  11       57.12       34.30     14.17 o
   9   5  11        2.34      -10.30     12.70 o
  10   5  11       33.30       24.99     13.65 o
  11   5  11        5.97      -10.74     16.43 o
 -12   6  11        6.78       -0.93     13.84 o
 -11   6  11       44.89       56.46      8.77 o
 -10   6  11        1.93        9.52     11.48 o
  -9   6  11       76.14       74.17      8.38 o
  -8   6  11       52.38       58.26      7.32 o
  -7   6  11       58.64       59.16      6.70 o
  -6   6  11        3.81       -5.29      9.79 o
  -5   6  11        1.13       10.18      8.93 o
  -4   6  11       11.51        6.02      8.05 o
  -3   6  11      614.10      577.49     18.25 o
  -2   6  11       11.64       16.92      7.86 o
  -1   6  11      157.32      153.48      8.01 o
   0   6  11        1.81       -0.66      4.95 o
   1   6  11      118.37      118.99      7.60 o
   2   6  11       35.01       41.70      4.93 o
   3   6  11      158.84      147.86     10.21 o
   4   6  11      135.12      129.83     10.14 o
   5   6  11        0.33        2.36      9.08 o
   6   6  11      214.50      197.63     15.65 o
   7   6  11       54.94       69.33      7.40 o
   8   6  11      156.39      174.15     13.46 o
   9   6  11       32.38       31.12     14.51 o
  10   6  11        0.35       -2.67     12.20 o
  11   6  11       14.01       36.11     14.95 o
 -12   7  11        1.89        0.96     13.96 o
 -11   7  11        0.13        5.56     13.83 o
 -10   7  11        8.20        8.23     12.38 o
  -9   7  11       82.69       82.74      8.10 o
  -8   7  11      115.77      142.97     12.12 o
  -7   7  11      212.62      209.33     16.64 o
  -6   7  11       87.26       92.97      7.39 o
  -5   7  11       44.53       35.94      6.49 o
  -4   7  11       12.06        9.14      8.31 o
  -3   7  11      211.60      180.39     13.01 o
  -2   7  11       39.64       37.47      5.17 o
  -1   7  11      284.81      262.02      9.96 o
   0   7  11       44.81       39.87      3.52 o
   1   7  11      134.67      142.98      7.51 o
   2   7  11       16.49       10.28      8.10 o
   3   7  11      193.00      201.29     13.68 o
   4   7  11        8.67       12.17     10.18 o
   5   7  11      149.06      143.15     11.61 o
   6   7  11       31.32       18.89      7.37 o
   7   7  11       32.40       25.40     11.50 o
   8   7  11        0.00      -13.22     13.22 o
   9   7  11        1.81        7.65     12.59 o
  10   7  11       40.36       34.90      8.38 o
  11   7  11        1.63        7.24     15.24 o
 -11   8  11       20.42       20.58      8.36 o
 -10   8  11       27.88       38.08      8.18 o
  -9   8  11        2.20       11.11     12.79 o
  -8   8  11       52.85       46.57      7.63 o
  -7   8  11      354.34      353.37     20.53 o
  -6   8  11      450.52      466.14     20.83 o
  -5   8  11       40.13       29.86      6.35 o
  -4   8  11       35.34       35.00      6.07 o
  -3   8  11        0.60       -1.64     10.17 o
  -2   8  11        5.67       -9.06      9.87 o
  -1   8  11       11.78       21.64      4.29 o
   0   8  11       16.26       18.69      4.62 o
   1   8  11       21.02       10.25     10.32 o
   2   8  11       46.59       45.59      6.25 o
   3   8  11       62.60       65.12      6.77 o
   4   8  11       36.09       37.68      6.23 o
   5   8  11       85.15       87.37      7.75 o
   6   8  11      173.03      178.47     13.43 o
   7   8  11       30.29       31.25     12.92 o
   8   8  11       56.43       63.83      8.18 o
   9   8  11       11.74       -6.15     13.76 o
  10   8  11        0.00       -6.67     14.74 o
 -11   9  11       12.36       13.06     14.80 o
 -10   9  11        2.23       -3.59     12.33 o
  -9   9  11        4.25       13.34     12.36 o
  -8   9  11       48.19       26.03     14.40 o
  -7   9  11       22.79       10.30     13.16 o
  -6   9  11      100.31      104.98      9.10 o
  -5   9  11      808.91      810.81     26.38 o
  -4   9  11        0.38       -1.24      9.81 o
  -3   9  11       19.59       11.81     10.17 o
  -2   9  11       38.84       44.24      6.35 o
  -1   9  11      165.18      176.67      8.90 o
   0   9  11      319.93      305.56     18.22 o
   1   9  11       25.62       35.15      6.74 o
   2   9  11      105.02      100.40      9.29 o
   3   9  11        0.49       12.00      5.43 o
   4   9  11        1.17        7.27      9.69 o
   5   9  11       16.28       12.64     10.88 o
   6   9  11       19.67       -0.76     12.10 o
   7   9  11        1.01      -13.29     13.29 o
   8   9  11        0.04       -1.74     13.19 o
   9   9  11        2.29       14.71     12.46 o
  10   9  11        4.52        1.98     14.66 o
 -10  10  11        0.00       -8.49     12.98 o
  -9  10  11        3.95       30.76     13.42 o
  -8  10  11       40.75       34.23     14.72 o
  -7  10  11       74.30       77.97      8.07 o
  -6  10  11       53.99       57.61      7.70 o
  -5  10  11       31.34       23.10     12.77 o
  -4  10  11      190.49      193.09     12.88 o
  -3  10  11       55.14       50.03      6.82 o
  -2  10  11       27.51        4.38     11.97 o
  -1  10  11      314.44      301.51     12.29 o
   0  10  11        0.99        5.83     11.52 o
   1  10  11       94.80      109.89      6.36 o
   2  10  11      142.51      163.54     12.13 o
   3  10  11       18.19        6.02     10.67 o
   4  10  11      190.15      206.94     15.97 o
   5  10  11       10.48       28.48      6.67 o
   6  10  11        9.21       21.36      6.86 o
   7  10  11       33.57       46.76      8.43 o
   8  10  11        0.63        1.82     14.18 o
   9  10  11        0.15      -14.02     14.02 o
 -10  11  11        3.27        4.96     14.75 o
  -9  11  11       10.58       13.92     15.34 o
  -8  11  11        5.44       13.29     13.97 o
  -7  11  11       21.47       11.66     13.13 o
  -6  11  11        0.15        4.83     11.65 o
  -5  11  11        2.12       -2.26     11.13 o
  -4  11  11       34.83       10.80     12.30 o
  -3  11  11      251.33      247.46     17.49 o
  -2  11  11        8.22       13.55     11.18 o
  -1  11  11       22.75       21.03      7.48 o
   0  11  11      657.49      645.29     17.55 o
   1  11  11      256.69      251.41     20.14 o
   2  11  11       28.88       36.72      6.91 o
   3  11  11      109.00      106.34      8.33 o
   4  11  11       10.66       16.72     10.31 o
   5  11  11        0.03       -2.41     11.35 o
   6  11  11        5.17       12.95     12.61 o
   7  11  11       45.53       49.85      8.93 o
   8  11  11       34.35       40.41      8.88 o
  -9  12  11        5.01       -5.89     14.43 o
  -8  12  11       12.72        1.89     14.64 o
  -7  12  11       55.34       45.93      8.61 o
  -6  12  11        2.91       10.33     10.75 o
  -5  12  11        3.16        9.70     11.71 o
  -4  12  11        0.67       -5.43     11.86 o
  -3  12  11       23.35       24.89      6.75 o
  -2  12  11       16.84        9.55     12.09 o
  -1  12  11        0.04        1.37      8.11 o
   0  12  11       15.93       12.80      9.99 o
   1  12  11       30.62       43.28      4.83 o
   2  12  11       32.56       23.85      7.17 o
   3  12  11       52.12       50.16      7.79 o
   4  12  11       10.16        5.99      6.56 o
   5  12  11       21.49        5.24     13.70 o
   6  12  11        8.23       16.56     13.14 o
   7  12  11        1.00       -0.96     13.42 o
   8  12  11        6.98       10.17     12.87 o
  -8  13  11        7.30       -4.99     15.32 o
  -7  13  11       15.04       24.66     11.92 o
  -6  13  11        1.62        0.93     13.58 o
  -5  13  11       11.29        7.97     12.74 o
  -4  13  11        7.08       -9.22     12.67 o
  -3  13  11       55.71       58.65      8.00 o
  -2  13  11       11.55        4.77     12.75 o
  -1  13  11       36.94       38.90      5.25 o
   0  13  11        0.28       -1.70     14.92 o
   1  13  11        1.21        8.73      8.72 o
   2  13  11        4.71       13.01     12.70 o
   3  13  11        0.66       -1.68     11.52 o
   4  13  11        0.62       -3.50     11.22 o
   5  13  11        0.00        0.93      7.14 o
   6  13  11        0.00       13.73     13.66 o
   7  13  11        0.31       -1.01     14.67 o
  -7  14  11        0.00       -9.11     14.77 o
  -6  14  11        0.27        1.97     12.66 o
  -5  14  11       13.96       -8.56     13.49 o
  -4  14  11        0.00        4.51     12.09 o
  -3  14  11       17.12       -7.06     15.06 o
  -2  14  11       12.22       20.63     14.27 o
  -1  14  11       39.68       48.23     18.39 o
   0  14  11       16.83       17.20      9.28 o
   1  14  11        2.20       -2.87      7.98 o
   2  14  11        1.81        2.64     13.00 o
   3  14  11       30.71       46.12      7.70 o
   4  14  11       12.48       17.88     13.27 o
   5  14  11       12.55       11.99     14.90 o
  -5  15  11        0.48       18.38     14.15 o
  -4  15  11        3.61       -0.98     13.84 o
  -3  15  11        6.59       16.17     13.34 o
  -2  15  11        0.67      -10.20     14.22 o
  -1  15  11       21.07       22.69      7.07 o
   0  15  11        3.52       -2.83     14.40 o
   1  15  11        4.95        6.13      8.18 o
   2  15  11        2.65       20.82     13.45 o
   3  15  11        5.58        9.14      7.99 o
   4  15  11       15.44       20.19     15.31 o
  -2  16  11        2.00      -15.91     15.91 o
  -1  16  11        0.38      -10.39     10.46 o
   0  16  11        0.26      -10.25     10.33 o
   1  16  11        4.42      -10.18     10.18 o
 -12   0  12      188.58      182.64     13.51 o
 -10   0  12        0.09       16.59     11.92 o
  -8   0  12      472.55      500.14     20.84 o
  -6   0  12      810.70      729.31     21.50 o
  -4   0  12      379.48      457.78     15.86 o
  -2   0  12       24.55       26.08      4.10 o
   0   0  12      101.50       84.08      6.89 o
   2   0  12      740.22      702.04     19.38 o
   4   0  12      702.84      619.65     19.71 o
   6   0  12      515.53      510.83     20.22 o
   8   0  12       47.95       45.98      7.00 o
  10   0  12       17.21        7.76     13.45 o
 -13   1  12        5.28        0.74     14.35 o
 -12   1  12        1.14        0.21      9.53 o
 -11   1  12       50.25       57.85      5.82 o
 -10   1  12       33.33       38.74     11.72 o
  -9   1  12       72.36       59.88      5.17 o
  -8   1  12       62.21       65.40     10.26 o
  -7   1  12        6.27       14.90      6.37 o
  -6   1  12       30.91       34.48      3.65 o
  -5   1  12       13.29        5.88      6.19 o
  -4   1  12       12.89       13.59      4.98 o
  -3   1  12       80.52      103.77      7.03 o
  -2   1  12      174.86      190.07      6.56 o
  -1   1  12      554.58      556.21     12.16 o
   0   1  12       31.21       45.91      2.20 o
   1   1  12       63.02       44.24      2.24 o
   2   1  12       19.29       23.51      3.08 o
   3   1  12      162.91      159.19      7.98 o
   4   1  12       41.65       34.93      3.59 o
   5   1  12        0.00        4.69      5.37 o
   6   1  12       27.14       29.28      4.08 o
   7   1  12      380.10      381.67     13.68 o
   8   1  12        8.31        1.44      7.64 o
   9   1  12        6.44        3.08      8.60 o
  10   1  12       39.93       50.80     19.60 o
  11   1  12       10.73       19.60     10.14 o
 -13   2  12        8.89       -3.86     13.42 o
 -12   2  12       42.79       46.56      8.80 o
 -11   2  12        5.43       20.15     12.17 o
 -10   2  12        4.90      -11.87     11.87 o
  -9   2  12        7.32       -5.42     11.79 o
  -8   2  12       20.76       18.01     11.06 o
  -7   2  12       68.85       74.46      6.70 o
  -6   2  12      112.36      121.03      9.13 o
  -5   2  12        0.14        5.25      7.47 o
  -4   2  12      210.18      200.91     12.44 o
  -3   2  12        1.60       -1.69      6.96 o
  -2   2  12       89.85       91.39      7.39 o
  -1   2  12      127.60      135.92      6.51 o
   0   2  12      285.30      251.43      9.69 o
   1   2  12      253.20      275.76     13.02 o
   2   2  12        2.55        6.90      6.65 o
   3   2  12      119.41      124.87      9.52 o
   4   2  12        1.18        3.92      7.82 o
   5   2  12        8.09       13.96      9.50 o
   6   2  12        0.77        8.08      9.53 o
   7   2  12      114.61       95.93      8.59 o
   8   2  12        0.00       -8.51     11.65 o
   9   2  12        3.71       19.33     11.55 o
  10   2  12       41.01       21.91     15.49 o
  11   2  12       24.47       24.91     15.26 o
 -13   3  12        9.83       13.65     15.36 o
 -12   3  12       28.06       32.93     14.50 o
 -11   3  12        1.19       14.49     12.15 o
 -10   3  12        5.19        2.99     10.82 o
  -9   3  12        1.11       13.78     10.98 o
  -8   3  12        0.21      -10.26     10.26 o
  -7   3  12        6.91        2.31      9.58 o
  -6   3  12       91.25       81.86      7.50 o
  -5   3  12      256.56      274.41     14.40 o
  -4   3  12       92.78      105.29      8.19 o
  -3   3  12        0.01        0.00      6.78 o
  -2   3  12       16.53       13.03      7.08 o
  -1   3  12      298.91      261.47     25.60 o
   0   3  12       42.91       36.74      3.58 o
   1   3  12       27.15       36.76      3.18 o
   2   3  12        3.64       -0.44      7.40 o
   3   3  12       10.68       18.55      4.34 o
   4   3  12        2.30       -7.94      7.94 o
   5   3  12       23.32       25.30     10.23 o
   6   3  12        3.63       11.81      9.73 o
   7   3  12       10.25       18.40     11.00 o
   8   3  12      136.83      131.14      9.11 o
   9   3  12        0.07        7.06     12.23 o
  10   3  12        0.14        7.69     12.64 o
  11   3  12        0.25       19.39     12.64 o
 -12   4  12        0.34        5.43     12.95 o
 -11   4  12      118.29      123.54     10.12 o
 -10   4  12       58.49       62.40      7.99 o
  -9   4  12        8.63      -10.59     11.27 o
  -8   4  12        7.75       18.90     10.44 o
  -7   4  12       50.49       60.90      6.39 o
  -6   4  12       38.25       35.18      5.91 o
  -5   4  12       10.15       11.73      8.36 o
  -4   4  12       48.58       53.14      5.30 o
  -3   4  12       60.21       60.03      4.77 o
  -2   4  12      329.84      331.08     14.03 o
  -1   4  12      173.14      176.48     19.66 o
   0   4  12      378.50      359.96      9.84 o
   1   4  12        0.02        1.53      5.18 o
   2   4  12       19.33       10.27      7.81 o
   3   4  12      118.58       99.52      9.05 o
   4   4  12       12.53       14.12     10.13 o
   5   4  12      101.71      102.52      7.08 o
   6   4  12      149.08      145.59     11.44 o
   7   4  12       64.52       64.99      7.78 o
   8   4  12       70.65       49.03      8.17 o
   9   4  12       46.45       55.35      8.12 o
  10   4  12       30.40       48.20      8.28 o
  11   4  12        0.38       20.72     13.13 o
 -12   5  12        0.16      -14.09     14.09 o
 -11   5  12        0.12       -8.91     14.71 o
 -10   5  12        0.36        7.09     11.52 o
  -9   5  12       88.73       92.30      8.04 o
  -8   5  12      134.73      117.42      8.09 o
  -7   5  12       22.32       26.05     10.74 o
  -6   5  12       22.67       34.99      5.58 o
  -5   5  12       36.48       47.93      5.68 o
  -4   5  12       34.15       40.20      5.08 o
  -3   5  12      551.98      504.41     17.67 o
  -2   5  12        0.16        3.74      7.61 o
  -1   5  12        4.04       -1.62      5.33 o
   0   5  12        0.30        0.62      9.07 o
   1   5  12       19.58       12.91      5.74 o
   2   5  12      142.15      188.42     11.92 o
   3   5  12      117.54      126.15      9.64 o
   4   5  12      160.40      145.98     10.03 o
   5   5  12       91.39       82.85      7.08 o
   6   5  12       78.05       62.44      6.51 o
   7   5  12       82.86       87.84      7.92 o
   8   5  12        2.66       12.17     11.74 o
   9   5  12        0.20       -0.83     12.41 o
  10   5  12        0.15        0.89     13.86 o
  11   5  12        0.18       14.12     13.14 o
 -12   6  12        0.40       -7.61     13.34 o
 -11   6  12       23.66        6.43     13.71 o
 -10   6  12       22.30       31.79     13.47 o
  -9   6  12       17.11       11.32     12.20 o
  -8   6  12      194.76      187.80     13.17 o
  -7   6  12       40.97       48.83      7.01 o
  -6   6  12       51.35       52.77      6.38 o
  -5   6  12       83.31       83.24      6.44 o
  -4   6  12       39.92       44.89      5.45 o
  -3   6  12        7.24       10.04      8.62 o
  -2   6  12       12.37       16.07      8.05 o
  -1   6  12       58.60       50.69      3.72 o
   0   6  12       86.07       90.21      4.88 o
   1   6  12        0.12       -3.08      5.70 o
   2   6  12       39.08       42.56      5.42 o
   3   6  12        8.82        6.43      8.20 o
   4   6  12        7.00        8.07      9.71 o
   5   6  12      122.49      120.02      8.97 o
   6   6  12        0.39       -3.40     10.17 o
   7   6  12       19.52       21.00     11.47 o
   8   6  12       24.76       30.99      7.13 o
   9   6  12       45.53       53.56      8.31 o
  10   6  12        2.99       -1.84     14.35 o
  11   6  12        5.38        1.72      8.77 o
 -12   7  12        2.76      -13.75     15.89 o
 -11   7  12        2.27       -3.81     14.61 o
 -10   7  12       31.95       32.15     14.56 o
  -9   7  12       34.90       27.54     12.46 o
  -8   7  12       57.24       60.95      7.47 o
  -7   7  12      117.05      110.33      8.17 o
  -6   7  12       39.01       39.93      6.83 o
  -5   7  12       11.11       -2.39     10.98 o
  -4   7  12        3.60       12.43      8.38 o
  -3   7  12       64.10       53.42      6.04 o
  -2   7  12       27.54       30.46      5.55 o
  -1   7  12        4.25       -0.03      5.95 o
   0   7  12       80.72       69.53      4.36 o
   1   7  12       38.03       36.72      3.89 o
   2   7  12       28.79       22.34      9.97 o
   3   7  12        2.72        2.28      8.56 o
   4   7  12      137.68      150.57     11.13 o
   5   7  12       14.32        7.17     10.22 o
   6   7  12       94.65      102.42      7.84 o
   7   7  12        9.22       24.95      6.91 o
   8   7  12       47.50       59.84      7.65 o
   9   7  12        3.05        8.82     12.53 o
  10   7  12        1.65      -10.44     14.54 o
 -11   8  12        8.86        4.28      8.54 o
 -10   8  12       20.89       33.50      7.65 o
  -9   8  12        1.69        4.08     11.79 o
  -8   8  12       13.65       22.37     11.62 o
  -7   8  12       63.63       70.86      7.61 o
  -6   8  12       46.35       44.60      7.14 o
  -5   8  12      227.51      190.49     12.80 o
  -4   8  12      119.08      114.79      8.95 o
  -3   8  12        0.23       14.95      8.13 o
  -2   8  12       79.32       94.89      7.94 o
  -1   8  12      142.98      145.55      9.78 o
   0   8  12       24.00       33.80     16.35 o
   1   8  12      204.79      205.52     10.87 o
   2   8  12        0.27       -2.34      9.19 o
   3   8  12       31.37       34.46      6.23 o
   4   8  12       13.55       12.31     10.56 o
   5   8  12      267.09      232.99     18.01 o
   6   8  12        1.76        4.51     10.09 o
   7   8  12       73.92       81.44      8.17 o
   8   8  12        5.38        7.71     12.67 o
   9   8  12        1.65       -1.82     13.66 o
  10   8  12        3.00       -4.91     14.69 o
 -11   9  12       10.39        7.19     14.72 o
 -10   9  12        0.04       -5.53     13.55 o
  -9   9  12       14.07       15.42     13.27 o
  -8   9  12        5.26        0.00     13.36 o
  -7   9  12        1.83       15.19     11.83 o
  -6   9  12        1.21        3.64     10.83 o
  -5   9  12        1.67        2.72     11.71 o
  -4   9  12        0.20      -10.70     10.70 o
  -3   9  12      377.29      340.37     17.91 o
  -2   9  12        0.58        9.68      8.72 o
  -1   9  12       55.87       51.29      4.59 o
   0   9  12      136.49      134.76      6.81 o
   1   9  12      406.77      424.90     16.63 o
   2   9  12       12.88       13.79     10.61 o
   3   9  12      101.06      112.89      9.55 o
   4   9  12       13.72       18.64      9.79 o
   5   9  12       78.44       78.92      7.58 o
   6   9  12      102.57       79.51      8.10 o
   7   9  12       13.95       26.70     11.06 o
   8   9  12       79.59       80.76      9.24 o
   9   9  12        8.47      -11.39     13.55 o
 -10  10  12        1.89        6.77     13.83 o
  -9  10  12       84.70      111.85      9.60 o
  -8  10  12       31.97       22.61      7.81 o
  -7  10  12       71.65       78.79      8.59 o
  -6  10  12       82.60       86.54      7.97 o
  -5  10  12       94.61       95.85      9.08 o
  -4  10  12        4.65       25.00     10.35 o
  -3  10  12       78.36       79.85      7.45 o
  -2  10  12      109.42      108.36      9.60 o
  -1  10  12       33.86       24.36      6.36 o
   0  10  12        0.19       -6.72      7.73 o
   1  10  12        2.69       -2.41     10.76 o
   2  10  12      273.26      282.73     17.33 o
   3  10  12        2.39       -4.88     10.78 o
   4  10  12        1.75        1.48     10.43 o
   5  10  12        9.92        9.35     11.13 o
   6  10  12       91.92       93.21      9.36 o
   7  10  12        0.78       -2.64     13.89 o
   8  10  12        8.77        6.60     15.00 o
   9  10  12        0.40       20.87     13.88 o
  -9  11  12        0.02       28.53     12.75 o
  -8  11  12        1.96       28.19     12.43 o
  -7  11  12       37.49       42.59      8.13 o
  -6  11  12        1.85       -3.32     11.37 o
  -5  11  12      129.03      112.30      8.64 o
  -4  11  12        0.50       -3.73     11.14 o
  -3  11  12      144.21      188.37     12.81 o
  -2  11  12      157.37      178.08     12.29 o
  -1  11  12       32.15       27.80      8.64 o
   0  11  12       38.33       43.19      5.70 o
   1  11  12        3.63        3.50      7.50 o
   2  11  12       59.48       64.84      7.48 o
   3  11  12       44.00       57.64      7.32 o
   4  11  12        0.26        0.00     11.60 o
   5  11  12       38.88       44.87      7.79 o
   6  11  12       44.45       44.69      8.13 o
   7  11  12        0.56       -7.45     13.42 o
   8  11  12        0.74       18.85     14.82 o
  -8  12  12        2.67        4.81     13.53 o
  -7  12  12        0.00        0.00     13.60 o
  -6  12  12        1.27       14.17     11.83 o
  -5  12  12       29.29       36.13      7.39 o
  -4  12  12       25.43       35.60      7.48 o
  -3  12  12        0.16        3.86      9.43 o
  -2  12  12       54.13       66.92      7.78 o
  -1  12  12        7.27       15.80      7.57 o
   0  12  12        6.29        8.46      8.39 o
   1  12  12        0.96        2.34      8.18 o
   2  12  12       15.43        7.03     11.24 o
   3  12  12        3.80       -1.61     11.26 o
   4  12  12        0.46      -12.53     12.53 o
   5  12  12        3.34       15.34     13.42 o
   6  12  12        4.20      -14.59     14.59 o
   7  12  12        0.70       -5.90     13.65 o
  -7  13  12       29.02       14.59     15.54 o
  -6  13  12        0.00        0.00     13.32 o
  -5  13  12       59.35       64.98      8.88 o
  -4  13  12        0.74       -9.50     12.88 o
  -3  13  12       13.06       28.92      7.16 o
  -2  13  12       86.99       91.12      8.45 o
  -1  13  12       43.09       16.58     10.13 o
   0  13  12       67.27       72.56      5.75 o
   1  13  12      115.58      119.94      7.05 o
   2  13  12       14.36       -9.26     14.01 o
   3  13  12        0.90        6.91     12.02 o
   4  13  12        8.58       17.19     13.34 o
   5  13  12        2.00        0.00     14.56 o
   6  13  12        0.93        1.01     12.66 o
  -6  14  12        1.20       -9.11     13.70 o
  -5  14  12        5.85      -14.31     14.31 o
  -4  14  12       36.34       37.74      8.38 o
  -3  14  12       25.78       45.66      7.78 o
  -2  14  12       39.49       49.28      8.07 o
  -1  14  12       50.94       70.28      8.99 o
   0  14  12        3.03        2.48      9.33 o
   1  14  12       16.67       29.92      6.40 o
   2  14  12       11.70       33.51     14.06 o
   3  14  12        0.79       16.88     12.80 o
   4  14  12        9.58       -1.94     14.19 o
   5  14  12        2.66       12.35     12.61 o
  -4  15  12        6.07      -13.45     13.45 o
  -3  15  12        6.53       11.71     13.94 o
  -2  15  12        8.03       25.75     13.32 o
  -1  15  12        0.01        7.43      9.56 o
   0  15  12        6.32       23.88      6.70 o
   1  15  12        0.33       -1.26     11.90 o
   2  15  12        0.24       18.51     13.32 o
   3  15  12        5.39       15.11     13.62 o
 -13   0  13       32.36       29.32     14.76 o
 -11   0  13        4.21        6.85     12.64 o
  -9   0  13       66.80       62.16      7.24 o
  -7   0  13        0.00        0.00      9.24 o
  -5   0  13        4.59       -7.08      8.08 o
  -3   0  13       51.02       43.17      4.82 o
  -1   0  13        1.54        0.72      4.85 o
   1   0  13       15.26       15.39      5.11 o
   3   0  13        6.96       16.02      8.20 o
   5   0  13       22.93       22.79     10.04 o
   7   0  13      162.62      157.97     11.82 o
   9   0  13       27.55       31.09     13.73 o
  11   0  13        2.93       -7.86     14.77 o
 -13   1  13        0.55        2.36      9.63 o
 -12   1  13        1.77       15.19      9.59 o
 -11   1  13        5.87       -8.29      9.38 o
 -10   1  13       13.99       14.88      8.64 o
  -9   1  13        9.33       16.34      7.32 o
  -8   1  13      128.62      122.72      6.24 o
  -7   1  13       10.74        4.06      6.93 o
  -6   1  13        0.04       -2.49      6.64 o
  -5   1  13       12.76       19.54      6.05 o
  -4   1  13       18.18        7.38      5.65 o
  -3   1  13        2.63        5.32      8.06 o
  -2   1  13      121.41      123.14      6.95 o
  -1   1  13      267.86      245.50      6.45 o
   0   1  13       63.47       61.47      2.81 o
   1   1  13      184.98      149.86      5.60 o
   2   1  13       63.69       66.61      8.80 o
   3   1  13      207.22      209.90      9.08 o
   4   1  13       40.61       36.57      7.13 o
   5   1  13       21.11       20.06      7.06 o
   6   1  13       33.16       26.25      4.25 o
   7   1  13       81.65       84.56      8.47 o
   8   1  13        0.74        7.63     16.77 o
   9   1  13        6.67       19.85      8.62 o
  10   1  13       21.15       23.00      9.59 o
  11   1  13       33.14       45.92      7.44 o
 -13   2  13        5.58       -1.97     14.22 o
 -12   2  13       71.80       59.54      9.57 o
 -11   2  13       78.37       48.47      8.93 o
 -10   2  13        2.22       12.22      9.84 o
  -9   2  13        3.26       -6.33     10.96 o
  -8   2  13      178.47      202.12     13.15 o
  -7   2  13       22.37       30.03      5.81 o
  -6   2  13        2.82       -2.16      8.28 o
  -5   2  13      225.51      270.80     14.89 o
  -4   2  13      341.75      342.24     15.35 o
  -3   2  13      375.79      341.31     14.84 o
  -2   2  13      121.83      142.93     10.42 o
  -1   2  13      115.59      114.36      5.66 o
   0   2  13      441.87      416.25     10.82 o
   1   2  13        0.59        2.13      4.57 o
   2   2  13       21.68       22.94      4.69 o
   3   2  13       10.63       23.17      4.83 o
   4   2  13       11.06        2.64      9.71 o
   5   2  13       65.35       77.15      7.01 o
   6   2  13        5.61        7.95     10.07 o
   7   2  13      147.58      130.92     10.09 o
   8   2  13        0.12       12.62     10.74 o
   9   2  13       28.15       39.26      7.52 o
  10   2  13        8.61      -13.14     14.48 o
  11   2  13       27.01       53.91      8.92 o
 -12   3  13        1.42       -6.39     13.21 o
 -11   3  13        1.97      -12.90     12.90 o
 -10   3  13       15.23        4.65     12.74 o
  -9   3  13        2.76       -2.15     10.44 o
  -8   3  13      111.67      118.03      8.72 o
  -7   3  13        5.73       -9.11     10.15 o
  -6   3  13        5.29       -3.86      9.55 o
  -5   3  13       80.23       80.82      6.64 o
  -4   3  13      147.39      146.91      9.41 o
  -3   3  13       78.95       72.91      6.66 o
  -2   3  13       67.07       62.13      5.61 o
  -1   3  13      153.76      178.57     11.76 o
   0   3  13       41.88       38.75      3.89 o
   1   3  13       62.06       54.10      3.62 o
   2   3  13       19.15       18.81      8.64 o
   3   3  13       50.19       49.69      5.45 o
   4   3  13        2.10        9.16      8.74 o
   5   3  13      552.19      602.22     21.01 o
   6   3  13      228.55      200.47     15.63 o
   7   3  13      318.80      337.58     19.19 o
   8   3  13       19.07       29.46     12.20 o
   9   3  13       46.84       29.48     13.46 o
  10   3  13       36.70       33.74      8.49 o
  11   3  13        6.08      -15.06     15.65 o
 -12   4  13        0.26        7.43     12.54 o
 -11   4  13        0.01       22.37     12.43 o
 -10   4  13       17.76       29.31     13.18 o
  -9   4  13       31.48       22.71     13.21 o
  -8   4  13        0.31        4.75     10.28 o
  -7   4  13        2.90       15.63      8.95 o
  -6   4  13        0.97       -5.69      9.08 o
  -5   4  13       31.67       27.58      5.65 o
  -4   4  13        8.57       18.09      4.57 o
  -3   4  13        4.93       -6.23      7.86 o
  -2   4  13       29.94       32.00      4.82 o
  -1   4  13       13.19       12.78      5.60 o
   0   4  13        1.70        3.76      5.17 o
   1   4  13       83.52       94.02      5.35 o
   2   4  13       26.67       28.10      5.16 o
   3   4  13       42.46       24.83     10.36 o
   4   4  13       29.08       25.09     10.27 o
   5   4  13       87.88       85.32      7.89 o
   6   4  13       76.61       83.61      7.52 o
   7   4  13      158.25      182.83     13.92 o
   8   4  13        3.14       -0.76     12.23 o
   9   4  13        0.61      -13.31     13.31 o
  10   4  13        1.40      -10.85     12.33 o
  11   4  13        2.15       23.49     14.97 o
 -12   5  13        7.65       -3.81     13.63 o
 -11   5  13       30.22       26.60     14.53 o
 -10   5  13        4.35        4.07     12.10 o
  -9   5  13        1.65        7.55     11.19 o
  -8   5  13       41.32       45.13      6.88 o
  -7   5  13       25.36       16.20     11.01 o
  -6   5  13        0.17      -10.15     10.15 o
  -5   5  13       64.78       57.77      6.09 o
  -4   5  13        7.87        6.91      7.94 o
  -3   5  13        0.67       -5.03      8.47 o
  -2   5  13      145.84      176.28     11.02 o
  -1   5  13       34.70       34.63      7.25 o
   0   5  13        2.93       -5.58      5.58 o
   1   5  13       21.30       15.90      4.34 o
   2   5  13      106.03       88.46      7.57 o
   3   5  13        9.33       12.07      5.27 o
   4   5  13        2.15        5.22      9.39 o
   5   5  13        3.61       14.38      9.79 o
   6   5  13       22.02       22.34      6.20 o
   7   5  13        1.72        2.20     12.33 o
   8   5  13        0.16       -7.16     11.26 o
   9   5  13       13.66      -12.01     13.71 o
  10   5  13       45.57       36.10     16.27 o
 -12   6  13       21.13        8.78     15.02 o
 -11   6  13        1.96       16.98     12.87 o
 -10   6  13       40.96       44.81      8.05 o
  -9   6  13       49.14       73.95      8.07 o
  -8   6  13      117.09      127.20     10.50 o
  -7   6  13        0.41        4.05      9.79 o
  -6   6  13      123.61      149.59     10.92 o
  -5   6  13        5.49       11.27      9.43 o
  -4   6  13        9.88       11.21      8.28 o
  -3   6  13       54.50       55.39      5.66 o
  -2   6  13        7.43       -6.23      9.08 o
  -1   6  13        4.90       -6.19      6.19 o
   0   6  13      162.40      155.82      8.36 o
   1   6  13      117.73      107.66      5.82 o
   2   6  13       24.12       19.77      5.35 o
   3   6  13       64.58       54.27      6.05 o
   4   6  13      119.14      103.74      8.35 o
   5   6  13      167.44      161.26     11.92 o
   6   6  13       97.78       85.37      7.91 o
   7   6  13       21.07       25.00      7.42 o
   8   6  13       10.90       13.14     12.67 o
   9   6  13        4.63      -13.01     13.01 o
  10   6  13        0.20      -14.71     14.71 o
 -11   7  13        5.70      -16.84     16.84 o
 -10   7  13       26.11        7.84     15.00 o
  -9   7  13       96.64      106.75      8.56 o
  -8   7  13       58.10       37.03      7.14 o
  -7   7  13        5.15       -4.25     10.96 o
  -6   7  13      130.49      144.32     11.82 o
  -5   7  13       56.97       53.47      6.26 o
  -4   7  13       47.78       41.25      5.95 o
  -3   7  13      262.66      270.43     14.79 o
  -2   7  13       92.03       74.72      7.80 o
  -1   7  13        5.61       12.06      6.33 o
   0   7  13      306.74      269.76     11.38 o
   1   7  13      152.33      170.06      8.41 o
   2   7  13        0.71        3.46      9.06 o
   3   7  13       62.29       65.07      6.62 o
   4   7  13        7.10      -10.28     11.92 o
   5   7  13       84.82       67.01      7.40 o
   6   7  13       30.39       32.67      7.22 o
   7   7  13       16.10       -6.31     14.04 o
   8   7  13        6.55       16.20     12.40 o
   9   7  13        1.92       16.46     12.27 o
  10   7  13        0.10      -14.82     14.82 o
 -11   8  13       35.71       31.02      9.89 o
 -10   8  13       38.58       28.10     15.72 o
  -9   8  13       21.29       20.20      7.56 o
  -8   8  13       11.27       15.94     12.09 o
  -7   8  13       94.91       87.21      8.56 o
  -6   8  13       29.38       28.58     11.57 o
  -5   8  13        2.67        9.97      9.97 o
  -4   8  13       44.17       38.20      6.22 o
  -3   8  13        1.36        2.42      9.21 o
  -2   8  13        2.66       -2.96     10.05 o
  -1   8  13        1.46       -5.84      6.41 o
   0   8  13      330.64      340.54     12.38 o
   1   8  13       83.14       73.55      4.98 o
   2   8  13        2.18        8.62      8.70 o
   3   8  13       91.62       92.40      7.39 o
   4   8  13        4.15       -2.72     11.09 o
   5   8  13      108.71       96.47      8.66 o
   6   8  13        1.44        3.14     10.65 o
   7   8  13        5.29      -11.57     13.37 o
   8   8  13        0.76       -5.34     12.88 o
   9   8  13        8.33        3.77     14.53 o
 -10   9  13        1.26       10.41     12.44 o
  -9   9  13       16.15       19.41     13.60 o
  -8   9  13       80.67       62.37      8.84 o
  -7   9  13      131.07      134.78      9.83 o
  -6   9  13        0.01        0.00     11.13 o
  -5   9  13       49.54       48.55      7.31 o
  -4   9  13       19.66       23.65      6.18 o
  -3   9  13       24.45       22.22      6.30 o
  -2   9  13       11.44       10.79     10.05 o
  -1   9  13       21.96       32.32      8.31 o
   0   9  13        0.16       -0.01      7.09 o
   1   9  13       60.79       59.45      4.91 o
   2   9  13        0.22       17.11     10.12 o
   3   9  13       12.04        8.87     10.18 o
   4   9  13        7.67       -3.61     11.08 o
   5   9  13       59.55       62.25      8.23 o
   6   9  13       10.17       21.52     13.36 o
   7   9  13        1.94       -3.46     12.80 o
   8   9  13        0.17        1.85     13.34 o
   9   9  13       17.60       28.47     15.37 o
 -10  10  13       13.53       14.85     15.24 o
  -9  10  13        2.49       11.13     13.62 o
  -8  10  13       23.26       35.11      7.74 o
  -7  10  13        0.00        6.67     12.13 o
  -6  10  13      122.84      114.33      9.67 o
  -5  10  13       35.16       28.15      7.06 o
  -4  10  13      147.34      154.84     12.19 o
  -3  10  13       81.69       71.27      7.76 o
  -2  10  13        1.48       -4.77     10.41 o
  -1  10  13       10.52       14.68      7.30 o
   0  10  13       16.18       11.05      9.96 o
   1  10  13       24.75       14.74     16.76 o
   2  10  13      138.35      139.33     10.47 o
   3  10  13        0.12       -4.38     10.70 o
   4  10  13       60.75       43.62      7.63 o
   5  10  13        3.07      -13.78     13.78 o
   6  10  13       51.49       46.66      8.04 o
   7  10  13        0.53        0.00     12.85 o
   8  10  13       11.67        1.95     15.18 o
  -9  11  13        6.24       20.50     14.04 o
  -8  11  13        1.28       -8.41     14.75 o
  -7  11  13        1.07        7.95     13.08 o
  -6  11  13       16.47       35.71      7.13 o
  -5  11  13       22.28       24.16     12.48 o
  -4  11  13       32.27       16.27     12.80 o
  -3  11  13       44.02       48.45      6.77 o
  -2  11  13        8.79       11.73     11.73 o
  -1  11  13      213.13      209.81     10.56 o
   0  11  13      155.06      145.72      9.12 o
   1  11  13      163.08      165.38     14.05 o
   2  11  13       33.79       27.23      6.70 o
   3  11  13        3.99       20.27     10.69 o
   4  11  13        2.77        6.57     12.12 o
   5  11  13        0.72       -9.48     12.17 o
   6  11  13       32.70       47.24      8.61 o
   7  11  13       39.43       31.77     15.73 o
  -8  12  13       39.96       51.82      8.96 o
  -7  12  13       20.66       27.23     14.51 o
  -6  12  13        1.97        9.13     12.79 o
  -5  12  13       34.38       18.95     13.11 o
  -4  12  13        0.22      -11.53     11.53 o
  -3  12  13        1.80       15.21     10.22 o
  -2  12  13        2.10       13.42     12.04 o
  -1  12  13       62.95       67.89      5.63 o
   0  12  13        0.35        9.31      7.41 o
   1  12  13        0.19       16.61      7.25 o
   2  12  13        8.41       -8.12     12.15 o
   3  12  13        4.22       23.36     12.04 o
   4  12  13        0.02        0.00     13.22 o
   5  12  13       16.01       16.84     13.75 o
   6  12  13        0.11       31.43     12.80 o
  -7  13  13        0.47      -13.97     14.40 o
  -6  13  13        7.05       18.51     13.11 o
  -5  13  13        3.36      -11.26     13.60 o
  -4  13  13        1.93       -0.89     13.42 o
  -3  13  13        8.38       30.47     12.59 o
  -2  13  13       39.09       28.03     12.74 o
  -1  13  13        9.72       17.95      8.69 o
   0  13  13        0.14        1.88      8.34 o
   1  13  13        0.24       -6.32      8.56 o
   2  13  13        3.01      -13.19     13.19 o
   3  13  13        0.66      -13.19     13.19 o
   4  13  13        0.04        3.74     11.84 o
   5  13  13        2.82       -8.96     13.47 o
  -5  14  13        1.36      -13.05     13.65 o
  -4  14  13        0.65       -9.55     13.91 o
  -3  14  13       12.60       23.07      7.50 o
  -2  14  13       11.54       10.96     13.79 o
  -1  14  13        0.44        1.83     13.57 o
   0  14  13        0.09       11.30     11.00 o
   1  14  13       12.82       23.86      9.61 o
   2  14  13       12.41       -9.35     14.36 o
   3  14  13        0.01       -1.94     11.78 o
   4  14  13        6.43       12.01     12.96 o
  -3  15  13        0.02       -3.01     13.35 o
  -2  15  13        6.50       10.80     13.13 o
  -1  15  13        0.37       -3.41      8.81 o
   0  15  13        0.09       -2.04      9.14 o
   1  15  13        0.25       -9.81      9.81 o
   2  15  13        0.08      -15.62     15.62 o
 -12   0  14       79.29       94.03     10.33 o
 -10   0  14       31.29       48.51      7.43 o
  -8   0  14       26.68       26.27      6.61 o
  -6   0  14        0.54        2.80      8.44 o
  -4   0  14     1559.94     1685.45     31.26 o
  -2   0  14      417.56      376.78     15.51 o
   0   0  14        5.82        6.62      5.15 o
   2   0  14       10.89        5.94      8.65 o
   4   0  14      544.90      568.74     21.03 o
   6   0  14      341.50      340.13     18.69 o
   8   0  14       29.85       20.84      7.21 o
  10   0  14        8.57        8.41     12.83 o
 -12   1  14        1.28       -0.67      9.25 o
 -11   1  14        3.41       -1.48     10.62 o
 -10   1  14       83.98       79.43     10.14 o
  -9   1  14      199.97      197.75     10.15 o
  -8   1  14        7.97        8.79      9.05 o
  -7   1  14       22.98       14.46      7.20 o
  -6   1  14       10.02        7.06      6.17 o
  -5   1  14      182.11      189.43     10.06 o
  -4   1  14      107.18       97.75      7.04 o
  -3   1  14        2.14        5.57      5.80 o
  -2   1  14       31.89       31.33      2.92 o
  -1   1  14       82.89       67.54      2.91 o
   0   1  14      141.09      133.29      5.11 o
   1   1  14        1.03       -3.70      3.96 o
   2   1  14      217.99      209.83      9.47 o
   3   1  14       82.55       77.35      5.42 o
   4   1  14       24.04        8.75     10.18 o
   5   1  14       62.84       60.10      4.94 o
   6   1  14       76.42       59.99      5.12 o
   7   1  14       66.19       80.45      5.46 o
   8   1  14      192.11      225.25     11.46 o
   9   1  14       19.04        3.84     16.70 o
  10   1  14       24.51       34.20      5.99 o
  11   1  14        7.97       18.73     10.50 o
 -12   2  14        6.83       15.76     13.97 o
 -11   2  14       12.54       16.07     14.67 o
 -10   2  14       12.10        3.95     12.22 o
  -9   2  14        9.04       -2.20     11.96 o
  -8   2  14        3.28       14.92     10.33 o
  -7   2  14        0.20      -10.12     10.12 o
  -6   2  14       43.37       47.92      6.12 o
  -5   2  14       20.43       14.80      5.47 o
  -4   2  14       34.95       36.96      5.11 o
  -3   2  14      606.70      622.49     19.96 o
  -2   2  14      180.63      197.96     12.46 o
  -1   2  14      183.39      161.01      8.34 o
   0   2  14       62.55       58.14      8.90 o
   1   2  14       24.38       26.03      5.44 o
   2   2  14      170.93      168.15     10.06 o
   3   2  14        0.07       -8.96      8.96 o
   4   2  14       50.91       48.02      6.18 o
   5   2  14        0.00        6.08     11.01 o
   6   2  14       52.01       50.70      6.56 o
   7   2  14       29.96       34.23      7.06 o
   8   2  14       22.33       28.83     12.97 o
   9   2  14       31.60       23.87      8.17 o
  10   2  14        0.09       10.02     13.55 o
  11   2  14        2.00       18.51     14.25 o
 -12   3  14        8.75       13.14     14.61 o
 -11   3  14        2.81       14.48     13.96 o
 -10   3  14       11.83       26.48     11.88 o
  -9   3  14       25.21       17.10     12.85 o
  -8   3  14       19.62       13.81     11.14 o
  -7   3  14       30.86       17.21     10.88 o
  -6   3  14      101.59       87.88      6.93 o
  -5   3  14       11.51       -5.55      9.92 o
  -4   3  14      135.63      125.72      9.73 o
  -3   3  14        5.58       12.36      7.78 o
  -2   3  14      386.69      353.29     16.22 o
  -1   3  14        0.79        8.63      5.01 o
   0   3  14       89.89       81.73      4.78 o
   1   3  14        1.46        2.27      5.71 o
   2   3  14        4.39        8.31      8.78 o
   3   3  14      322.23      310.21     15.56 o
   4   3  14       10.17       19.57      9.84 o
   5   3  14       90.87      122.00     10.01 o
   6   3  14      171.78      183.01     12.81 o
   7   3  14        4.27       11.63     11.48 o
   8   3  14      272.32      251.11     19.20 o
   9   3  14       43.45       56.96      8.95 o
  10   3  14       11.56        0.93     14.33 o
 -12   4  14        2.15       -2.86     13.34 o
 -11   4  14       69.78       82.10      9.81 o
 -10   4  14       22.55       20.48     13.78 o
  -9   4  14        7.16       25.86     10.96 o
  -8   4  14        5.55       12.75     10.98 o
  -7   4  14       41.06       51.35      6.83 o
  -6   4  14       22.62       19.83     10.35 o
  -5   4  14       25.44       30.18      5.60 o
  -4   4  14        0.92        4.33      8.72 o
  -3   4  14       29.23       42.09      5.11 o
  -2   4  14       31.09       35.78      5.09 o
  -1   4  14       16.16       14.50      4.20 o
   0   4  14        0.96        6.75      5.14 o
   1   4  14      103.34      108.04      6.28 o
   2   4  14      197.76      195.75     13.76 o
   3   4  14       36.71       44.99      5.73 o
   4   4  14        8.54       19.00      9.89 o
   5   4  14        5.84        5.74     11.00 o
   6   4  14       19.82       -9.47     12.36 o
   7   4  14        5.60        0.75     12.51 o
   8   4  14        5.07       11.32     13.34 o
   9   4  14       31.72       51.98      8.30 o
  10   4  14       19.02       22.55     13.42 o
 -12   5  14        0.00       11.71     13.94 o
 -11   5  14        0.37       13.22     14.14 o
 -10   5  14        0.02       -3.37     12.59 o
  -9   5  14       18.75        0.00     12.43 o
  -8   5  14       22.14       18.76      6.25 o
  -7   5  14        0.79      -11.08     11.08 o
  -6   5  14       87.99       80.31      7.32 o
  -5   5  14       33.58       23.87     11.57 o
  -4   5  14        6.96        7.34      9.50 o
  -3   5  14       67.82       44.57      6.00 o
  -2   5  14      101.85       92.59      6.88 o
  -1   5  14        3.66        3.19      6.04 o
   0   5  14        4.22        1.80      6.25 o
   1   5  14       50.77       64.02      4.36 o
   2   5  14      571.31      575.63     21.24 o
   3   5  14      150.41      135.33     10.89 o
   4   5  14      108.58      140.24     10.89 o
   5   5  14      174.90      148.67     11.80 o
   6   5  14       15.96        4.20     11.73 o
   7   5  14       11.70       26.04     12.12 o
   8   5  14       34.80       17.44     14.02 o
   9   5  14       10.97       17.85     13.53 o
  10   5  14        0.02        2.88     13.21 o
 -11   6  14        0.02       13.60     13.73 o
 -10   6  14       29.24       28.89      8.05 o
  -9   6  14       57.71       62.58      8.43 o
  -8   6  14       57.60       46.22      7.79 o
  -7   6  14        2.99       11.99     10.35 o
  -6   6  14        1.56      -11.44     11.44 o
  -5   6  14       19.99       -6.87     10.17 o
  -4   6  14        5.02       -5.34      9.68 o
  -3   6  14       22.65       20.92      9.40 o
  -2   6  14       14.45       13.27      9.39 o
  -1   6  14       47.72       46.23      4.33 o
   0   6  14      139.07      169.43      9.70 o
   1   6  14        9.56        9.50      6.47 o
   2   6  14        5.53        4.05      9.94 o
   3   6  14      102.87       97.92      7.44 o
   4   6  14        6.04       -5.81     11.24 o
   5   6  14        0.80        9.65     10.02 o
   6   6  14      118.49      112.51      8.66 o
   7   6  14        0.17      -11.89     13.11 o
   8   6  14        4.11       20.56     12.23 o
   9   6  14        1.57       -8.26     12.83 o
  10   6  14        1.81       -1.97     13.37 o
 -11   7  14        3.64        1.01     15.75 o
 -10   7  14       59.49       69.13      8.48 o
  -9   7  14        4.82       14.28     12.15 o
  -8   7  14        0.64       11.84     11.03 o
  -7   7  14       45.34        9.58     12.67 o
  -6   7  14        3.26       19.80     10.62 o
  -5   7  14        0.00        2.64     10.64 o
  -4   7  14       15.83       15.67      5.71 o
  -3   7  14       19.86        7.19     10.57 o
  -2   7  14       69.32       70.18      6.49 o
  -1   7  14       48.84       47.42      4.43 o
   0   7  14       56.93       48.09      4.40 o
   1   7  14       32.56       24.37      7.43 o
   2   7  14       27.04       22.03     10.28 o
   3   7  14        2.23       -5.73     10.52 o
   4   7  14        0.19        5.42     10.28 o
   5   7  14       24.36       -8.65     12.85 o
   6   7  14       17.67       21.16     11.91 o
   7   7  14        0.56        7.42     11.52 o
   8   7  14       14.72      -14.80     14.80 o
   9   7  14        3.73      -14.59     14.59 o
 -10   8  14        0.00       -5.60     13.71 o
  -9   8  14       22.71       14.02     14.19 o
  -8   8  14        4.79       14.87     11.79 o
  -7   8  14      113.51      107.18      8.95 o
  -6   8  14        2.49       17.88     10.48 o
  -5   8  14       74.05       70.93      7.27 o
  -4   8  14       97.72       86.66      7.39 o
  -3   8  14       25.17       24.81     10.51 o
  -2   8  14       12.90       -6.86     10.40 o
  -1   8  14      134.21      127.92      7.23 o
   0   8  14      145.03      152.01      8.24 o
   1   8  14       27.35       27.09      5.22 o
   2   8  14       33.72       34.65      6.57 o
   3   8  14      207.48      215.21     16.62 o
   4   8  14       40.96       48.89      7.50 o
   5   8  14      296.77      277.05     19.92 o
   6   8  14        8.74       24.64     12.72 o
   7   8  14       65.33       57.70      8.97 o
   8   8  14        0.03       18.48     13.65 o
   9   8  14       15.24        1.95     14.22 o
 -10   9  14       14.75       18.48     13.08 o
  -9   9  14        2.11       -5.45     12.40 o
  -8   9  14       17.00       28.34      8.05 o
  -7   9  14       73.67       60.68      8.43 o
  -6   9  14        8.58        2.36     11.97 o
  -5   9  14        2.79       10.33      9.96 o
  -4   9  14        4.20        0.00     10.82 o
  -3   9  14      276.35      221.43     17.31 o
  -2   9  14       23.62       14.01     10.53 o
  -1   9  14       87.51       85.30      5.37 o
   0   9  14      283.85      281.75     12.24 o
   1   9  14      186.51      177.02     14.51 o
   2   9  14        0.74       -4.85     10.96 o
   3   9  14       18.45       25.77     11.09 o
   4   9  14       87.64       80.29      8.90 o
   5   9  14       76.80       88.79      8.56 o
   6   9  14      202.36      198.72     16.05 o
   7   9  14       36.47       37.89     15.78 o
   8   9  14        0.37       11.58     13.78 o
  -9  10  14       75.51      113.21      9.62 o
  -8  10  14       13.24       14.61     13.73 o
  -7  10  14       15.72       -5.17     13.84 o
  -6  10  14       37.93       25.05      8.00 o
  -5  10  14        0.35       -5.48     11.50 o
  -4  10  14       27.69       41.73      7.40 o
  -3  10  14        4.73       -2.90     10.56 o
  -2  10  14        0.01       -9.27     11.18 o
  -1  10  14       88.17       82.75      5.53 o
   0  10  14       37.35       34.36      6.09 o
   1  10  14       43.46       38.36      8.17 o
   2  10  14       76.61       66.21      7.88 o
   3  10  14        6.01       10.67     10.44 o
   4  10  14       49.53       50.63      7.86 o
   5  10  14       13.31       15.23     12.61 o
   6  10  14        0.02       19.11     12.51 o
   7  10  14        5.51       14.22     13.83 o
   8  10  14        0.12      -11.11     14.46 o
  -8  11  14        3.10       10.59     11.52 o
  -7  11  14       37.54       31.02     14.07 o
  -6  11  14        1.09       20.11      7.03 o
  -5  11  14       36.99       34.80      8.00 o
  -4  11  14        8.31       15.31     11.35 o
  -3  11  14       34.45       45.00      6.91 o
  -2  11  14        8.45       15.29     11.13 o
  -1  11  14        0.06       -8.15      8.15 o
   0  11  14        9.79       11.74      8.21 o
   1  11  14        3.45       10.88      7.65 o
   2  11  14        3.29        3.16     12.48 o
   3  11  14        0.54       -9.74     12.10 o
   4  11  14       31.78       25.64     14.35 o
   5  11  14        1.42       -0.89     12.20 o
   6  11  14        9.55      -15.36     15.36 o
   7  11  14        0.00       -8.98     15.73 o
  -8  12  14       13.86       29.51     14.07 o
  -7  12  14       13.70       28.39      7.89 o
  -6  12  14        1.36        3.77     12.57 o
  -5  12  14        5.14      -12.28     12.28 o
  -4  12  14       12.42      -14.02     14.02 o
  -3  12  14        0.46       -4.15     12.25 o
  -2  12  14        0.09       14.75     12.05 o
  -1  12  14        0.47       -8.34      8.34 o
   0  12  14        1.65       -8.47      8.47 o
   1  12  14        0.34        6.19      7.71 o
   2  12  14        0.42      -12.67     12.67 o
   3  12  14        0.25      -11.70     11.70 o
   4  12  14       13.18       20.01     12.14 o
   5  12  14        0.23        6.78     12.82 o
   6  12  14        2.22        9.16     14.62 o
  -6  13  14       16.78       18.07     15.36 o
  -5  13  14        0.01       -1.94     13.97 o
  -4  13  14        0.28        0.00     13.16 o
  -3  13  14       49.85       58.86      8.18 o
  -2  13  14        0.80        2.64     11.50 o
  -1  13  14       36.88       51.30      8.41 o
   0  13  14       18.04       18.67      9.02 o
   1  13  14        2.37       -8.82      8.88 o
   2  13  14        0.00       -5.42     13.47 o
   3  13  14        0.19        3.71     12.57 o
   4  13  14        0.01        5.81     13.22 o
   5  13  14       16.80       27.80     14.82 o
  -5  14  14       29.08       25.85     15.23 o
  -4  14  14        3.49       -0.99     14.23 o
  -3  14  14       23.71       30.24      7.71 o
  -2  14  14       15.00      -12.27     13.65 o
  -1  14  14        0.31       -1.67      8.96 o
   0  14  14        6.96       20.67      8.83 o
   1  14  14       21.29       22.69      6.89 o
   2  14  14        0.16       -2.90     11.48 o
   3  14  14        0.35       11.01     12.70 o
 -11   0  15        1.88       16.43     13.97 o
  -9   0  15       10.50        9.78     12.53 o
  -7   0  15       35.19       38.67      6.49 o
  -5   0  15      406.86      441.96     19.19 o
  -3   0  15       57.59       50.52      5.79 o
  -1   0  15       24.53       23.25      4.95 o
   1   0  15      155.40      157.52      7.33 o
   3   0  15      148.73      172.41     13.53 o
   5   0  15       19.50       24.56     11.89 o
   7   0  15        3.59      -12.12     12.12 o
   9   0  15        3.86       22.64     11.94 o
 -12   1  15        7.60       -5.21     10.45 o
 -11   1  15        2.88       -0.47      9.70 o
 -10   1  15        5.71       16.21      8.18 o
  -9   1  15       84.62       87.53      5.81 o
  -8   1  15      167.00      178.23      9.27 o
  -7   1  15        9.13       15.67      7.05 o
  -6   1  15        8.67        7.05     13.71 o
  -5   1  15      276.24      303.44     11.47 o
  -4   1  15       36.86       33.72      4.64 o
  -3   1  15      128.33      127.42      6.99 o
  -2   1  15        0.02        1.06      6.26 o
  -1   1  15       99.82      103.67      8.11 o
   0   1  15       57.37       53.13      3.40 o
   1   1  15        0.45        0.19      4.44 o
   2   1  15        2.47        9.42      6.89 o
   3   1  15        2.13        3.17      7.32 o
   4   1  15      692.97      703.13     17.14 o
   5   1  15       12.99       22.44     10.70 o
   6   1  15      117.86       94.07      6.00 o
   7   1  15       30.02       32.17     11.01 o
   8   1  15       12.14       23.65      5.95 o
   9   1  15        0.85        2.22      9.24 o
  10   1  15       18.01       10.38     10.28 o
 -12   2  15       18.03        1.90     15.41 o
 -11   2  15       80.41       83.99      9.75 o
 -10   2  15        2.74        3.29     12.17 o
  -9   2  15       27.92       45.73      7.70 o
  -8   2  15       51.70       55.17      7.37 o
  -7   2  15        1.33       -7.12     10.88 o
  -6   2  15       30.55       39.03      6.12 o
  -5   2  15       76.30       73.42      6.64 o
  -4   2  15        0.63        0.00      8.54 o
  -3   2  15      211.13      245.07     14.64 o
  -2   2  15      128.13      129.80      9.86 o
  -1   2  15      137.60      130.13      6.79 o
   0   2  15        6.09        6.59      8.37 o
   1   2  15       13.43       17.51      4.36 o
   2   2  15     1628.95     1683.02     33.04 o
   3   2  15        0.91      -10.04     10.04 o
   4   2  15      444.95      446.41     19.71 o
   5   2  15      566.98      629.21     24.12 o
   6   2  15       30.24       20.55     13.21 o
   7   2  15       91.80       80.06      8.41 o
   8   2  15        5.38        7.35     12.43 o
   9   2  15        3.14      -13.66     13.66 o
  10   2  15        1.09       -5.69     14.53 o
 -12   3  15       18.03       19.33     14.07 o
 -11   3  15       30.82       49.55      8.25 o
 -10   3  15       13.23       13.32     11.83 o
  -9   3  15       75.74       84.42      8.30 o
  -8   3  15       11.97       13.24      6.91 o
  -7   3  15       56.91       56.54      6.90 o
  -6   3  15       11.89        7.39      9.66 o
  -5   3  15       99.91      124.62     10.04 o
  -4   3  15      192.16      189.24     13.91 o
  -3   3  15       68.51       65.61      6.69 o
  -2   3  15       16.72       20.84      5.40 o
  -1   3  15      141.94      137.49      8.95 o
   0   3  15      556.14      549.62     13.77 o
   1   3  15      476.20      503.07     17.38 o
   2   3  15       11.68        8.38      9.73 o
   3   3  15      122.40      118.80      8.46 o
   4   3  15       64.07       57.52      7.14 o
   5   3  15       17.50       22.40      6.83 o
   6   3  15      414.86      391.01     20.97 o
   7   3  15       63.35       60.45      8.04 o
   8   3  15       75.97       75.50      9.26 o
   9   3  15       25.16       26.76     15.29 o
  10   3  15       10.42        0.00     14.12 o
 -12   4  15       20.91       34.39     15.00 o
 -11   4  15        5.41       -8.57     14.28 o
 -10   4  15        2.32        0.85     12.15 o
  -9   4  15       30.22       18.99     12.56 o
  -8   4  15       48.79       28.86     12.89 o
  -7   4  15       58.63       49.53      6.88 o
  -6   4  15        0.58       17.11      9.50 o
  -5   4  15      201.82      193.97     14.69 o
  -4   4  15        0.40        5.19      8.64 o
  -3   4  15       68.82       75.11      6.67 o
  -2   4  15       79.87       73.17      6.54 o
  -1   4  15      352.44      363.68     12.17 o
   0   4  15      114.78      113.44      5.90 o
   1   4  15      360.33      372.61     12.03 o
   2   4  15        5.09       -9.73      9.73 o
   3   4  15       31.70       16.55     11.45 o
   4   4  15       65.89       62.14      7.19 o
   5   4  15        0.56       -6.77     10.91 o
   6   4  15       15.82        0.00     12.74 o
   7   4  15       99.41       88.15      8.85 o
   8   4  15       21.26       -6.77     15.60 o
   9   4  15       35.50       40.59      8.79 o
  10   4  15        3.13       17.58     13.11 o
 -11   5  15        6.95       10.72     12.80 o
 -10   5  15        5.27        6.96     13.70 o
  -9   5  15       36.10       47.15      8.02 o
  -8   5  15       34.68       32.52      7.04 o
  -7   5  15        6.84        9.94     10.92 o
  -6   5  15       83.43       78.60      7.66 o
  -5   5  15        0.17       -8.83     10.20 o
  -4   5  15       56.63       77.50      6.41 o
  -3   5  15        0.88        0.57      8.88 o
  -2   5  15        0.03       -9.99      9.99 o
  -1   5  15      110.48      110.25      5.87 o
   0   5  15       40.79       49.42      4.24 o
   1   5  15       60.93       62.74      8.71 o
   2   5  15       84.77       89.19      7.47 o
   3   5  15        2.68       12.27      9.55 o
   4   5  15       89.68       74.84      7.58 o
   5   5  15        8.35        7.69     11.97 o
   6   5  15      158.36      141.68     10.12 o
   7   5  15       87.83       93.62      9.70 o
   8   5  15        1.62      -12.67     12.67 o
   9   5  15       15.57       22.32     13.29 o
  10   5  15        0.16        2.99     14.15 o
 -11   6  15        3.55      -14.36     14.36 o
 -10   6  15       91.02       91.45      9.68 o
  -9   6  15       19.23       27.13      7.52 o
  -8   6  15       41.01       42.61      7.99 o
  -7   6  15       16.79       22.86     11.31 o
  -6   6  15        0.06        1.42      9.22 o
  -5   6  15        0.77      -10.12     10.12 o
  -4   6  15      147.80      143.51     11.10 o
  -3   6  15        1.44        7.81      9.21 o
  -2   6  15       11.04       15.70      5.99 o
  -1   6  15       84.91       78.30      4.91 o
   0   6  15      320.65      318.52     17.81 o
   1   6  15       67.09       66.55      8.03 o
   2   6  15        9.34       22.17      9.66 o
   3   6  15      273.29      257.43     16.63 o
   4   6  15      639.35      610.10     23.87 o
   5   6  15        5.21        2.18     11.60 o
   6   6  15      117.86      126.93      9.13 o
   7   6  15       29.91       54.01      8.30 o
   8   6  15       22.16       12.53     13.57 o
   9   6  15       18.54       21.99     14.22 o
 -11   7  15        2.61       -4.13     16.25 o
 -10   7  15        4.18       12.05     13.84 o
  -9   7  15        0.18       19.15     12.38 o
  -8   7  15       67.25       49.53      8.15 o
  -7   7  15       39.77       43.86      7.04 o
  -6   7  15        3.47       16.28     10.04 o
  -5   7  15       52.03       54.13      6.51 o
  -4   7  15       12.68       18.51     10.07 o
  -3   7  15      436.43      395.10     19.64 o
  -2   7  15       12.90       13.66      9.83 o
  -1   7  15      245.58      237.35     14.32 o
   0   7  15      120.04      112.04      6.38 o
   1   7  15        1.34        7.30      8.43 o
   2   7  15      155.26      180.85     12.34 o
   3   7  15       64.53       47.59      7.16 o
   4   7  15      257.48      309.98     18.91 o
   5   7  15      164.45      150.26     11.69 o
   6   7  15       11.87       16.45     12.62 o
   7   7  15        0.15      -13.58     13.58 o
   8   7  15        2.13       -6.47     14.31 o
   9   7  15        4.16       10.85     13.63 o
 -10   8  15       11.94       24.04     14.17 o
  -9   8  15       34.35       25.38     15.16 o
  -8   8  15       26.02       35.14     14.06 o
  -7   8  15        5.46       12.90     12.75 o
  -6   8  15       18.46       22.56     11.24 o
  -5   8  15        7.88        5.82     11.60 o
  -4   8  15      126.95      133.69     11.90 o
  -3   8  15      157.35      146.19     12.22 o
  -2   8  15       36.29       27.67     11.42 o
  -1   8  15        0.21       -3.64      7.18 o
   0   8  15      782.56      780.54     36.08 o
   1   8  15        0.15        1.70      7.39 o
   2   8  15        2.73       10.96     10.17 o
   3   8  15      110.10      104.32      8.92 o
   4   8  15        0.05      -12.67     12.67 o
   5   8  15       73.82       64.70      8.72 o
   6   8  15        2.55       10.31     12.80 o
   7   8  15        3.79       17.67      7.52 o
   8   8  15        0.24       -7.69     14.27 o
  -9   9  15       54.53       53.84      9.36 o
  -8   9  15       44.06       44.90      8.62 o
  -7   9  15       33.30       35.60      8.07 o
  -6   9  15       26.66       32.54      7.63 o
  -5   9  15       18.85       23.88     11.81 o
  -4   9  15       23.67       18.51     11.63 o
  -3   9  15        2.28        6.41     10.39 o
  -2   9  15       29.03       29.67      6.70 o
  -1   9  15        0.00        3.46      7.43 o
   0   9  15       15.59       24.70      5.58 o
   1   9  15        0.98        8.21     11.04 o
   2   9  15       12.95       -0.73     12.33 o
   3   9  15       25.86       18.04     12.07 o
   4   9  15       18.68       18.25     11.63 o
   5   9  15       20.24        7.53     13.97 o
   6   9  15       17.04       30.63     13.73 o
   7   9  15        1.92       -0.94     14.33 o
   8   9  15        0.50       -1.01     14.28 o
  -9  10  15        0.06       30.48     14.07 o
  -8  10  15        4.94       19.81     13.58 o
  -7  10  15       19.01       25.90     13.10 o
  -6  10  15        8.62        7.81     13.36 o
  -5  10  15        9.99        4.08     13.24 o
  -4  10  15        9.92       23.60     11.24 o
  -3  10  15       58.16       60.66      7.55 o
  -2  10  15       11.36       -3.74     11.16 o
  -1  10  15       41.55       25.76      8.66 o
   0  10  15        1.56       -3.99     11.31 o
   1  10  15        0.65       -3.19      8.69 o
   2  10  15        0.36       -3.87     10.91 o
   3  10  15        6.60       15.94     10.93 o
   4  10  15       47.74       31.08     14.28 o
   5  10  15       12.98        9.71     12.93 o
   6  10  15       11.02       18.01     12.53 o
   7  10  15       11.01        1.97     15.31 o
  -8  11  15       14.86        5.95     14.40 o
  -7  11  15       24.27       35.85     15.03 o
  -6  11  15        0.89      -14.23     14.23 o
  -5  11  15        8.52       16.48     12.05 o
  -4  11  15        3.69      -11.94     11.94 o
  -3  11  15        0.75       23.46     11.18 o
  -2  11  15       74.22       78.75      7.99 o
  -1  11  15       39.58       43.22      5.10 o
   0  11  15        9.34       -2.32      8.16 o
   1  11  15        4.97       15.75      7.82 o
   2  11  15       12.76      -12.95     12.95 o
   3  11  15       21.00       31.36     13.49 o
   4  11  15       76.63       94.70      9.21 o
   5  11  15        0.64       10.26     13.09 o
   6  11  15       58.07       68.24      9.58 o
  -7  12  15        3.36        4.99     14.64 o
  -6  12  15        1.05       25.34     13.58 o
  -5  12  15       18.25        9.22     13.68 o
  -4  12  15       22.33       19.65     15.11 o
  -3  12  15       20.08       12.09     12.75 o
  -2  12  15       42.22       47.49      7.97 o
  -1  12  15        0.03       -4.77     11.35 o
   0  12  15       25.23       12.12      9.23 o
   1  12  15        1.73       -7.80      8.91 o
   2  12  15        5.09       -6.15     12.88 o
   3  12  15        7.38        7.22     12.17 o
   4  12  15       11.45       23.64     13.73 o
   5  12  15        0.36       -7.04     15.16 o
  -6  13  15        4.87       16.56     13.09 o
  -5  13  15        9.08       27.02     12.38 o
  -4  13  15        8.71        2.86     15.03 o
  -3  13  15        0.62       -2.80     13.24 o
  -2  13  15        5.29       -2.73     13.50 o
  -1  13  15        3.27       -7.14      9.31 o
   0  13  15        2.92       -2.34      8.91 o
   1  13  15        1.82       -9.28      9.28 o
   2  13  15        0.04       11.26     13.00 o
   3  13  15        8.76        5.76     12.67 o
   4  13  15       10.20       25.78      8.15 o
  -3  14  15        0.61        7.99      7.47 o
  -2  14  15        0.37       -6.83     15.27 o
  -1  14  15       14.45        9.81     11.23 o
   0  14  15        6.12        3.06      9.66 o
   1  14  15        0.11        4.35      9.33 o
   2  14  15       10.51       19.03     14.95 o
 -12   0  16       49.11       40.98      8.36 o
 -10   0  16       76.61       87.25      9.32 o
  -8   0  16        0.11        4.36     11.13 o
  -6   0  16       44.11       36.69      6.22 o
  -4   0  16      182.54      200.30     15.01 o
  -2   0  16     1126.26     1108.64     27.67 o
   0   0  16     3321.67     3223.65     32.07 o
   2   0  16      596.10      613.25     22.16 o
   4   0  16       17.24       26.42     10.92 o
   6   0  16      411.79      403.83     21.33 o
   8   0  16       78.00       75.96      8.58 o
  10   0  16        4.07       19.26     14.09 o
 -12   1  16        0.75        7.59     12.22 o
 -11   1  16        6.77        5.22     10.56 o
 -10   1  16       50.21       59.10      5.87 o
  -9   1  16       42.74       36.76      7.04 o
  -8   1  16       41.50       41.57      5.11 o
  -7   1  16       30.98       24.49     15.63 o
  -6   1  16      112.06      109.06      5.57 o
  -5   1  16       13.05        8.57     10.46 o
  -4   1  16       30.80       31.73      4.23 o
  -3   1  16       98.21      100.15      5.32 o
  -2   1  16      756.63      770.59     13.79 o
  -1   1  16      435.54      410.46     19.25 o
   0   1  16      329.74      359.93     10.70 o
   1   1  16     1262.96     1223.97     15.05 o
   2   1  16      275.84      281.19     11.98 o
   3   1  16       42.51       48.03     16.79 o
   4   1  16      342.16      296.71     13.36 o
   5   1  16       21.92       12.78      8.88 o
   6   1  16      202.42      200.72     10.71 o
   7   1  16        1.94        3.40      7.71 o
   8   1  16       76.16       78.32      6.19 o
   9   1  16       20.28       15.76     10.40 o
  10   1  16        1.00       20.13     10.67 o
 -12   2  16        3.38        9.84     13.14 o
 -11   2  16        3.43        1.90     14.30 o
 -10   2  16       35.99       53.41      7.60 o
  -9   2  16        3.28       -3.97     12.79 o
  -8   2  16       17.00       24.81      6.90 o
  -7   2  16      188.16      204.66     13.24 o
  -6   2  16        4.69       -8.38      8.38 o
  -5   2  16       16.50        9.21     10.13 o
  -4   2  16       70.29       79.02      6.88 o
  -3   2  16      172.43      171.24     11.05 o
  -2   2  16       88.73       99.24      7.62 o
  -1   2  16      284.96      286.39     28.76 o
   0   2  16       16.72       19.99      8.05 o
   1   2  16       17.66       20.47      5.54 o
   2   2  16      469.32      464.63     20.61 o
   3   2  16       13.41       12.92     11.71 o
   4   2  16        2.55        5.14     10.46 o
   5   2  16       60.56       31.60     14.92 o
   6   2  16       12.05        7.24     11.60 o
   7   2  16       21.02        7.92     12.98 o
   8   2  16       20.69       19.73     14.53 o
   9   2  16        1.56       -4.60     12.38 o
  10   2  16       16.45       24.73     13.73 o
 -11   3  16        3.60        3.87     13.53 o
 -10   3  16       19.36       33.98      7.78 o
  -9   3  16        0.36       -0.81     10.98 o
  -8   3  16        0.27        8.33     11.09 o
  -7   3  16       24.89       27.49     12.27 o
  -6   3  16      108.91      114.66      9.73 o
  -5   3  16        5.81        8.13     10.75 o
  -4   3  16      113.40      106.78      7.60 o
  -3   3  16      106.15       99.85      8.74 o
  -2   3  16       87.63       78.03      7.14 o
  -1   3  16       12.38        7.46      6.97 o
   0   3  16       96.05       95.13      5.10 o
   1   3  16        1.39        7.34      7.83 o
   2   3  16        5.00       17.39     10.79 o
   3   3  16        8.40       -5.51     11.39 o
   4   3  16       72.35       61.95      7.16 o
   5   3  16      139.69      146.47     13.15 o
   6   3  16       24.34       11.05     12.30 o
   7   3  16        2.05        0.80     11.19 o
   8   3  16        6.90        7.82     11.18 o
   9   3  16        0.92       13.05     13.76 o
  10   3  16        5.58       19.00     13.45 o
 -11   4  16        0.03       -7.87     14.79 o
 -10   4  16        0.96       -3.53     13.18 o
  -9   4  16       14.69       27.18     12.18 o
  -8   4  16        7.23        6.96     11.13 o
  -7   4  16        1.29        8.67     10.77 o
  -6   4  16       80.55       66.65      7.57 o
  -5   4  16       26.26       37.14      6.61 o
  -4   4  16      119.96      108.77     11.04 o
  -3   4  16      188.39      203.13     14.13 o
  -2   4  16        3.87        8.23      9.79 o
  -1   4  16      166.57      178.14     14.07 o
   0   4  16      261.20      277.58     11.47 o
   1   4  16      239.33      258.96     28.74 o
   2   4  16      711.98      680.29     24.58 o
   3   4  16       59.26       82.25      7.65 o
   4   4  16       45.11       21.95      6.69 o
   5   4  16       14.07        8.61     12.41 o
   6   4  16       29.71       14.32     10.95 o
   7   4  16        5.57       26.30     12.62 o
   8   4  16        6.32        4.44     12.82 o
   9   4  16        1.33       15.18     13.88 o
 -11   5  16        2.07       15.08     13.83 o
 -10   5  16        1.29        0.00     12.88 o
  -9   5  16        0.01      -14.53     14.53 o
  -8   5  16        7.46       15.11     11.55 o
  -7   5  16        0.79      -12.07     12.07 o
  -6   5  16      139.42      130.60     10.03 o
  -5   5  16       27.74       25.33      6.46 o
  -4   5  16      114.12      129.80     11.47 o
  -3   5  16       18.39       19.51      6.07 o
  -2   5  16       81.92       63.81      6.92 o
  -1   5  16        9.53        1.64      6.96 o
   0   5  16      276.18      294.06     14.62 o
   1   5  16        5.79       11.47      7.57 o
   2   5  16      318.41      345.48     18.98 o
   3   5  16      422.57      472.33     21.76 o
   4   5  16       64.83       55.78      7.65 o
   5   5  16       29.20       19.96     13.84 o
   6   5  16       35.12       20.68      7.39 o
   7   5  16        2.19        3.38     12.85 o
   8   5  16       13.90       21.80     12.79 o
   9   5  16       14.58       13.58     15.45 o
 -11   6  16        3.06       -3.09     15.06 o
 -10   6  16       58.32       48.86      9.53 o
  -9   6  16        0.17       -3.48     12.87 o
  -8   6  16       83.42       81.99      8.98 o
  -7   6  16        0.00      -10.80     12.49 o
  -6   6  16        9.14       17.10     11.34 o
  -5   6  16       31.96       19.44     11.75 o
  -4   6  16      146.38      134.57     12.01 o
  -3   6  16       19.38       16.35      6.02 o
  -2   6  16      238.27      238.10     15.98 o
  -1   6  16       25.40       22.60      5.11 o
   0   6  16       49.58       53.72      4.77 o
   1   6  16       25.91       25.74      8.11 o
   2   6  16        0.01        0.65     11.24 o
   3   6  16      104.77       97.99      9.31 o
   4   6  16      140.10      146.72     11.77 o
   5   6  16        6.26       18.38     10.95 o
   6   6  16       55.36       61.16      8.35 o
   7   6  16        4.50       -7.84     13.23 o
   8   6  16       33.75       39.87      8.61 o
   9   6  16       23.49       27.88     13.50 o
 -10   7  16        9.84        8.62     13.99 o
  -9   7  16        7.24       17.15     13.84 o
  -8   7  16        3.12       12.80     12.46 o
  -7   7  16       10.70      -12.15     12.15 o
  -6   7  16       22.57       22.76      7.19 o
  -5   7  16       12.62       -6.54     12.40 o
  -4   7  16       98.75      105.42      8.85 o
  -3   7  16        1.54        2.00     10.56 o
  -2   7  16       51.54       61.89      6.93 o
  -1   7  16       10.64       10.15     14.71 o
   0   7  16       24.34        8.40      7.81 o
   1   7  16       12.31        0.02      7.55 o
   2   7  16        2.38       -4.81     11.01 o
   3   7  16       65.57       55.32      7.44 o
   4   7  16        0.33        9.81     10.80 o
   5   7  16       17.40       24.73     12.69 o
   6   7  16        0.03      -12.59     12.59 o
   7   7  16        0.23       -5.42     13.62 o
   8   7  16        0.12       -2.90     13.49 o
 -10   8  16        4.20      -14.25     14.25 o
  -9   8  16       25.16       32.85     13.76 o
  -8   8  16        9.81       15.13     12.69 o
  -7   8  16        2.99       21.00     12.38 o
  -6   8  16        0.19       14.64     11.96 o
  -5   8  16       10.64       10.69     11.88 o
  -4   8  16       17.91       27.17     11.81 o
  -3   8  16       16.82        0.70     12.01 o
  -2   8  16        9.04       20.17     10.20 o
  -1   8  16       20.54       23.69      8.32 o
   0   8  16      123.61      108.24      6.58 o
   1   8  16       87.47       71.18      5.62 o
   2   8  16       25.79       14.48     12.33 o
   3   8  16      191.40      171.80     13.64 o
   4   8  16       31.33       26.89     12.80 o
   5   8  16       29.69       25.04     13.41 o
   6   8  16        1.50       -1.81     13.16 o
   7   8  16       13.39       23.44     14.38 o
   8   8  16        0.06       -3.01     14.20 o
  -9   9  16       12.43       19.41     13.92 o
  -8   9  16       12.49       -0.93     14.58 o
  -7   9  16       26.61       24.66     13.76 o
  -6   9  16       13.08       10.26     12.74 o
  -5   9  16       53.70       49.12      8.12 o
  -4   9  16       20.51        7.76     12.71 o
  -3   9  16        3.39       18.69     10.22 o
  -2   9  16       28.80       15.47     12.04 o
  -1   9  16       96.20       85.56     13.15 o
   0   9  16      116.90      130.46      7.53 o
   1   9  16       22.03       19.43      7.85 o
   2   9  16      101.09      104.36      8.48 o
   3   9  16        0.95       15.79     10.65 o
   4   9  16       56.23       52.72      8.05 o
   5   9  16       24.20       20.14     12.66 o
   6   9  16        0.99      -12.87     12.87 o
   7   9  16       70.94       96.86     10.06 o
  -8  10  16       26.12       22.45     15.28 o
  -7  10  16        2.49      -12.04     13.96 o
  -6  10  16        6.63       14.43     12.43 o
  -5  10  16       41.62       57.61      7.29 o
  -4  10  16       47.20       52.62      7.79 o
  -3  10  16        1.77        7.14     10.92 o
  -2  10  16       40.82       50.91      7.22 o
  -1  10  16       52.00       43.07      5.33 o
   0  10  16        4.18       -8.51      8.51 o
   1  10  16       44.37       40.51      5.04 o
   2  10  16        8.10        4.05     12.05 o
   3  10  16       23.57        2.51     13.65 o
   4  10  16        0.07       14.93     12.33 o
   5  10  16       20.36       29.48     14.51 o
   6  10  16        5.35        0.00     14.10 o
  -7  11  16       38.96       52.74      9.16 o
  -6  11  16        0.06      -13.68     13.68 o
  -5  11  16        4.97        7.22     11.76 o
  -4  11  16       10.05       27.93     11.58 o
  -3  11  16        2.65        6.75     11.57 o
  -2  11  16       14.76       24.17     13.21 o
  -1  11  16        3.02       -8.22     12.90 o
   0  11  16        0.04        4.91      7.98 o
   1  11  16        4.42       11.04      5.84 o
   2  11  16       31.00       36.46      7.71 o
   3  11  16        2.05       -8.85     13.60 o
   4  11  16        3.73       -7.43     13.39 o
   5  11  16       12.61        0.98     14.30 o
  -6  12  16        0.00        6.05     13.31 o
  -5  12  16        2.17      -12.44     13.44 o
  -4  12  16        4.76        3.71     12.59 o
  -3  12  16        4.85       17.06     11.89 o
  -2  12  16        2.58        8.88     14.05 o
  -1  12  16        6.59        4.93     12.27 o
   0  12  16       18.36       12.83     12.60 o
   1  12  16        5.40        6.53      9.47 o
   2  12  16       14.97       14.66     14.14 o
   3  12  16       13.79       15.03     12.95 o
   4  12  16        4.65       20.64     14.14 o
  -5  13  16       12.41       14.49     15.49 o
  -4  13  16        0.07       -8.88     15.00 o
  -3  13  16        9.05        0.00     14.43 o
  -2  13  16        6.94       -7.58     14.98 o
  -1  13  16        1.18       16.19     11.56 o
   0  13  16        3.99       -5.83      9.49 o
   1  13  16       21.19       17.44      9.74 o
   2  13  16        1.62        1.95     13.78 o
   3  13  16       12.25       17.96     14.25 o
 -11   0  17        4.99       15.68     14.14 o
  -9   0  17       12.23       -2.46     12.46 o
  -7   0  17        2.04       18.41     10.31 o
  -5   0  17       40.00       20.22     11.65 o
  -3   0  17     1283.49     1349.59     32.07 o
  -1   0  17       37.57       43.72      5.26 o
   1   0  17      263.27      257.46     12.09 o
   3   0  17       61.80       56.12      7.27 o
   5   0  17        0.01      -12.43     12.43 o
   7   0  17       16.97       -8.95     13.81 o
   9   0  17        7.48       -2.86     14.67 o
 -11   1  17        0.02        2.36     10.32 o
 -10   1  17        0.86       -8.37     15.01 o
  -9   1  17       12.83       10.38     11.79 o
  -8   1  17        2.56       -4.81      8.44 o
  -7   1  17       48.82       47.17      4.89 o
  -6   1  17        8.05       -2.73      7.62 o
  -5   1  17        5.50       -2.62      7.42 o
  -4   1  17       30.72       30.35      4.65 o
  -3   1  17       64.16       62.75      5.44 o
  -2   1  17       30.99       24.76      5.89 o
  -1   1  17     1148.95     1067.57     21.98 o
   0   1  17        3.23        3.50      7.31 o
   1   1  17        1.86       -1.13      5.91 o
   2   1  17      153.97      130.58      8.47 o
   3   1  17       89.62       76.50      8.13 o
   4   1  17      122.35       97.77      6.51 o
   5   1  17      104.56       93.95      8.07 o
   6   1  17       38.07       35.17     11.01 o
   7   1  17        7.85        6.97      8.62 o
   8   1  17        0.26       -0.24      8.85 o
   9   1  17        0.57        1.40      9.75 o
 -11   2  17       22.14       31.66     13.99 o
 -10   2  17        2.02       -5.32     13.39 o
  -9   2  17        0.19       13.27     11.79 o
  -8   2  17       22.94       23.41     13.52 o
  -7   2  17        6.90       20.11     10.20 o
  -6   2  17        9.41        2.70     10.30 o
  -5   2  17      229.06      235.01     17.44 o
  -4   2  17      206.10      207.88     16.04 o
  -3   2  17      102.39      100.07      8.38 o
  -2   2  17      457.14      463.07     21.05 o
  -1   2  17      506.91      532.15     37.50 o
   0   2  17     1007.91      988.03     19.40 o
   1   2  17       42.52       31.97      6.18 o
   2   2  17      162.08      176.04     12.68 o
   3   2  17       12.87       23.02      9.78 o
   4   2  17       37.35       27.82      6.87 o
   5   2  17       60.01       52.03      7.45 o
   6   2  17        0.48       12.27      9.69 o
   7   2  17        7.24        0.83     12.96 o
   8   2  17        2.62      -11.70     13.19 o
   9   2  17        1.22        9.63     12.40 o
 -11   3  17        4.33      -15.16     15.16 o
 -10   3  17       45.49       57.77      8.10 o
  -9   3  17      109.96      120.16      9.72 o
  -8   3  17        3.05        1.58     12.17 o
  -7   3  17      114.55      108.67      9.46 o
  -6   3  17        0.42       -6.88     10.83 o
  -5   3  17       60.55       70.93      7.63 o
  -4   3  17      146.28      143.07     11.75 o
  -3   3  17        3.43       15.21      9.56 o
  -2   3  17        5.13      -10.35     10.35 o
  -1   3  17      665.30      683.44     55.64 o
   0   3  17      312.42      310.63     15.89 o
   1   3  17     1019.79     1020.56     55.37 o
   2   3  17      112.09      103.30      8.50 o
   3   3  17       93.10      104.54      8.64 o
   4   3  17       31.20       28.78      6.52 o
   5   3  17       40.26       34.87      7.55 o
   6   3  17       39.32       39.96      7.32 o
   7   3  17       16.06       23.73     13.24 o
   8   3  17        6.84       18.25     14.18 o
   9   3  17        1.17        1.95     12.92 o
 -11   4  17       11.81       20.37     14.82 o
 -10   4  17        0.05       -6.39     14.49 o
  -9   4  17       62.68       36.07     15.31 o
  -8   4  17        5.74       -7.29     12.77 o
  -7   4  17        0.31        3.79     11.44 o
  -6   4  17       19.29       26.11     11.09 o
  -5   4  17       13.76       19.78     11.68 o
  -4   4  17       17.15       33.04      6.33 o
  -3   4  17      101.81      101.67      7.24 o
  -2   4  17       41.47       44.45      6.80 o
  -1   4  17      198.95      196.38      9.16 o
   0   4  17      303.41      311.86     12.52 o
   1   4  17       75.07       88.13      5.69 o
   2   4  17       67.67       67.38      8.09 o
   3   4  17        3.80        8.07     10.41 o
   4   4  17        8.34       -8.56     11.06 o
   5   4  17       15.17       25.80     12.14 o
   6   4  17       36.70       54.06      7.14 o
   7   4  17       31.80      -14.69     15.73 o
   8   4  17        8.89        1.85     14.62 o
   9   4  17        0.35        5.94     14.35 o
 -10   5  17        1.65        7.48     13.81 o
  -9   5  17        0.22      -11.44     14.10 o
  -8   5  17       64.86       63.77      8.18 o
  -7   5  17       33.95       26.57     13.36 o
  -6   5  17      105.62      129.62     10.61 o
  -5   5  17       24.08       32.89      6.75 o
  -4   5  17        0.08        4.05     10.59 o
  -3   5  17      157.46      150.98     11.57 o
  -2   5  17       76.62       67.61      7.34 o
  -1   5  17       96.84       89.27      5.36 o
   0   5  17        8.75       -1.21      7.85 o
   1   5  17       33.59       21.16      8.13 o
   2   5  17       44.31       43.51      7.26 o
   3   5  17       28.06        7.63     12.93 o
   4   5  17       47.65       40.72      7.26 o
   5   5  17       13.47       -7.81     11.84 o
   6   5  17        1.65       -8.98     12.83 o
   7   5  17        3.89        1.77     13.08 o
   8   5  17        3.83        3.81     13.71 o
 -10   6  17       12.32       10.57     15.05 o
  -9   6  17       22.82       14.51     13.81 o
  -8   6  17        5.07      -13.99     13.99 o
  -7   6  17       11.33       18.58     12.66 o
  -6   6  17       68.84       77.32      7.75 o
  -5   6  17       88.24       80.06      7.86 o
  -4   6  17      125.41      120.59      8.79 o
  -3   6  17       16.31       25.00     11.00 o
  -2   6  17       52.79       62.10      7.37 o
  -1   6  17        3.42       15.00      6.77 o
   0   6  17       27.46       14.10      9.12 o
   1   6  17       34.85       22.15      8.00 o
   2   6  17      381.15      332.41     19.50 o
   3   6  17       56.15       54.33      7.60 o
   4   6  17      155.50      143.39     10.76 o
   5   6  17       11.55       29.09     11.71 o
   6   6  17       10.32       11.34     12.67 o
   7   6  17       16.67       28.29     14.35 o
   8   6  17       24.47       29.62      8.25 o
 -10   7  17        0.01       -6.95     14.33 o
  -9   7  17        9.71       -1.87     13.32 o
  -8   7  17       16.17        4.44     12.67 o
  -7   7  17        1.10        0.00     13.01 o
  -6   7  17       26.21       38.49      7.83 o
  -5   7  17       18.72       21.39     11.79 o
  -4   7  17        5.84       -5.89     11.63 o
  -3   7  17      129.14      111.50      9.94 o
  -2   7  17        8.67       18.82     11.14 o
  -1   7  17      262.31      254.42     11.95 o
   0   7  17       29.44       13.83      9.89 o
   1   7  17        2.38        7.49      8.78 o
   2   7  17       48.24       58.70      7.31 o
   3   7  17        4.14        9.79     11.09 o
   4   7  17       36.01       13.52     12.30 o
   5   7  17       72.02       43.10      8.36 o
   6   7  17       37.93       67.57      8.62 o
   7   7  17        0.89        7.55     13.34 o
   8   7  17        4.90      -16.12     16.23 o
  -9   8  17        4.82        9.73     13.83 o
  -8   8  17        2.77       28.69     12.85 o
  -7   8  17       19.32       21.90     13.76 o
  -6   8  17       17.35       22.40      7.79 o
  -5   8  17        0.43        5.61     11.13 o
  -4   8  17        0.86       10.04     11.21 o
  -3   8  17        0.15       -6.70     10.56 o
  -2   8  17      226.85      213.09     14.02 o
  -1   8  17        3.08        5.13     16.41 o
   0   8  17       65.55       75.28      5.41 o
   1   8  17       23.89       21.88      5.89 o
   2   8  17        5.11        8.41     11.35 o
   3   8  17       42.69       48.39      7.42 o
   4   8  17        0.15      -12.56     12.56 o
   5   8  17        0.24      -13.50     13.50 o
   6   8  17        8.89       13.18     13.31 o
   7   8  17        1.32        0.98     13.18 o
  -8   9  17       22.14       31.89     15.24 o
  -7   9  17        2.34      -12.83     14.49 o
  -6   9  17       15.02        4.46     12.72 o
  -5   9  17        0.23        6.73     11.55 o
  -4   9  17       11.70       13.83     12.25 o
  -3   9  17       15.19        4.72     10.70 o
  -2   9  17        0.58      -11.76     11.76 o
  -1   9  17        9.02       -6.36      7.77 o
   0   9  17        5.05        6.98      7.96 o
   1   9  17        5.00       -1.15      9.77 o
   2   9  17        1.15       -3.22     11.55 o
   3   9  17       26.15       39.27      7.63 o
   4   9  17       29.34       35.22      7.87 o
   5   9  17        4.54       -7.34     14.66 o
   6   9  17        2.51      -12.77     15.19 o
  -8  10  17        0.10      -15.31     15.31 o
  -7  10  17       12.45       29.82      8.41 o
  -6  10  17        2.56       -4.70     14.75 o
  -5  10  17        0.01        3.55     11.65 o
  -4  10  17       31.39       24.92      7.68 o
  -3  10  17        4.41       -3.32     11.74 o
  -2  10  17       25.37       24.63     12.88 o
  -1  10  17        0.07       -9.61      9.61 o
   0  10  17        0.06        0.16     15.27 o
   1  10  17        0.39        4.56      7.97 o
   2  10  17       13.08       15.31      7.35 o
   3  10  17        2.49        3.50     12.43 o
   4  10  17       37.22       57.87      8.23 o
   5  10  17        0.32       10.57     13.50 o
   6  10  17        1.98        3.09     15.23 o
  -7  11  17        4.40       19.23     15.71 o
  -6  11  17       17.04       19.80     15.02 o
  -5  11  17        1.32        0.94     12.41 o
  -4  11  17       19.55       22.14      7.58 o
  -3  11  17        6.48       23.78     11.71 o
  -2  11  17        8.82       16.56     12.10 o
  -1  11  17       13.47       18.78      6.17 o
   0  11  17        5.18      -12.13     14.92 o
   1  11  17        5.57       -0.62      9.15 o
   2  11  17        0.62        9.91     12.44 o
   3  11  17        1.74        8.33     12.92 o
   4  11  17        1.37        8.72     13.73 o
   5  11  17       40.47       69.81      9.22 o
  -5  12  17       11.67       -0.99     13.73 o
  -4  12  17       25.82        7.71     14.04 o
  -3  12  17        0.22       10.28     11.86 o
  -2  12  17        1.85        8.33     12.72 o
  -1  12  17        8.83       22.00      8.93 o
   0  12  17       18.16       14.24     11.79 o
   1  12  17        0.34        2.92     19.13 o
   2  12  17        8.75        0.96     13.66 o
   3  12  17        4.01       28.37     12.87 o
  -3  13  17        8.60       28.14     14.49 o
  -2  13  17        4.69       -4.93     14.51 o
  -1  13  17       11.12       23.93      7.06 o
   0  13  17        3.30        8.42      9.68 o
   1  13  17        0.53       -6.93     10.20 o
 -10   0  18        0.44       11.34     13.09 o
  -8   0  18        2.21        7.22     12.02 o
  -6   0  18      158.87      154.26     11.07 o
  -4   0  18      343.79      343.02     20.14 o
  -2   0  18     1252.90     1274.21     33.00 o
   0   0  18      210.33      198.34      9.32 o
   2   0  18      169.24      149.36     11.80 o
   4   0  18      193.46      170.63     13.40 o
   6   0  18      136.91      105.71      8.97 o
   8   0  18        9.74       22.25     13.99 o
 -11   1  18       13.78       25.11     10.84 o
 -10   1  18        6.07        2.81      9.41 o
  -9   1  18       24.79       17.53      9.87 o
  -8   1  18       63.02       59.85      5.86 o
  -7   1  18        0.14        1.88      7.98 o
  -6   1  18        0.52       -8.19      8.19 o
  -5   1  18       99.96      108.70     11.27 o
  -4   1  18      300.74      303.70     13.33 o
  -3   1  18      800.94      812.24     27.19 o
  -2   1  18       18.85       22.79      6.50 o
  -1   1  18      871.25      874.01     22.97 o
   0   1  18       74.85       68.74      3.86 o
   1   1  18        0.81        0.23      5.04 o
   2   1  18       84.66       77.32      6.56 o
   3   1  18       44.33       42.39     13.67 o
   4   1  18       12.67       14.91      8.27 o
   5   1  18        8.10       -7.78      9.13 o
   6   1  18       15.62        2.29     17.26 o
   7   1  18        0.63       -6.81      9.25 o
   8   1  18        0.51        8.66     13.48 o
   9   1  18        1.49       -4.46     14.99 o
 -11   2  18        2.78      -14.36     15.83 o
 -10   2  18        4.91       18.14      7.14 o
  -9   2  18        4.10       -1.74     13.21 o
  -8   2  18       17.98       16.37     13.05 o
  -7   2  18       23.39       14.38     12.59 o
  -6   2  18       19.00       -0.72     12.25 o
  -5   2  18      196.05      207.11     14.36 o
  -4   2  18        0.49        9.96     10.22 o
  -3   2  18       80.26       78.56      7.57 o
  -2   2  18       73.05       88.08      8.01 o
  -1   2  18       15.36        0.00      9.40 o
   0   2  18      115.01       95.86      6.02 o
   1   2  18       10.16        5.78      9.46 o
   2   2  18       31.51       20.91     10.98 o
   3   2  18        3.79       15.45     10.98 o
   4   2  18        3.22       10.20     11.47 o
   5   2  18       59.45       59.08      7.83 o
   6   2  18       37.45       45.90      7.16 o
   7   2  18       34.16       14.07     14.89 o
   8   2  18        0.37      -11.34     15.18 o
   9   2  18        2.70       -5.03     14.41 o
 -10   3  18        0.60        7.47     13.97 o
  -9   3  18        0.07        3.51     13.89 o
  -8   3  18        4.64        6.65     11.03 o
  -7   3  18       19.95       35.66      6.75 o
  -6   3  18       26.34        8.00     12.45 o
  -5   3  18      132.21      140.79     10.99 o
  -4   3  18        7.36        0.68     12.07 o
  -3   3  18      210.34      225.10     17.15 o
  -2   3  18       10.40        0.65     11.34 o
  -1   3  18        0.18       -1.94      8.46 o
   0   3  18        0.01       -0.40     20.07 o
   1   3  18       28.25       24.38      8.62 o
   2   3  18        9.14       17.18     10.39 o
   3   3  18      193.72      196.39     15.68 o
   4   3  18       61.98       68.87      7.52 o
   5   3  18       14.17       11.79     13.27 o
   6   3  18        1.29       11.50     11.63 o
   7   3  18       32.21       17.85     15.03 o
   8   3  18        1.39        5.74     13.66 o
 -10   4  18        2.64        4.75     14.31 o
  -9   4  18       57.82       71.08      8.80 o
  -8   4  18       29.78       27.98      7.76 o
  -7   4  18        2.24      -13.57     13.99 o
  -6   4  18      175.60      166.37     12.70 o
  -5   4  18       51.77       41.68      7.58 o
  -4   4  18       16.63       15.02      6.73 o
  -3   4  18        0.34       -4.00     10.33 o
  -2   4  18        0.55        6.05     10.35 o
  -1   4  18        6.53        9.17      8.12 o
   0   4  18      212.19      193.60     11.19 o
   1   4  18        0.95        2.44      7.81 o
   2   4  18      216.61      222.20     17.06 o
   3   4  18       40.91       47.23      6.51 o
   4   4  18      131.73      153.63     12.78 o
   5   4  18        5.83        4.82     12.12 o
   6   4  18       17.48      -12.84     12.84 o
   7   4  18       21.68       18.17     13.60 o
   8   4  18       20.51       20.43     14.40 o
 -10   5  18        0.21       -5.82     13.24 o
  -9   5  18        0.01       15.58     12.48 o
  -8   5  18        9.46       13.05     12.33 o
  -7   5  18       10.30       18.85     13.00 o
  -6   5  18       36.55       29.37     12.62 o
  -5   5  18       21.70        7.45     12.59 o
  -4   5  18      111.35      115.96     10.59 o
  -3   5  18      190.67      173.89     12.89 o
  -2   5  18        0.17        2.72     10.22 o
  -1   5  18       32.20       33.90      4.67 o
   0   5  18       44.00       46.10     10.11 o
   1   5  18        7.20       -3.94      7.88 o
   2   5  18        9.71       11.63     12.04 o
   3   5  18       97.55       98.84      8.76 o
   4   5  18        5.06       -3.90     11.32 o
   5   5  18        8.03       15.68     11.99 o
   6   5  18        0.98        6.88     11.01 o
   7   5  18        0.37        9.30     12.82 o
   8   5  18        8.47       -0.99     14.59 o
 -10   6  18       42.59       24.92     16.59 o
  -9   6  18       13.50       16.98     14.25 o
  -8   6  18        0.49       18.82     12.31 o
  -7   6  18       19.16       32.18     13.18 o
  -6   6  18       15.04        5.74     12.74 o
  -5   6  18       11.00        9.26     12.10 o
  -4   6  18      191.66      176.86     13.81 o
  -3   6  18        3.07      -11.53     11.53 o
  -2   6  18        1.44        4.95     10.83 o
  -1   6  18       58.30       53.26      5.05 o
   0   6  18       47.88       45.10      4.88 o
   1   6  18        5.46       12.22      5.33 o
   2   6  18        3.68        5.17     10.72 o
   3   6  18        2.08        1.53     11.44 o
   4   6  18       45.96       40.10      7.74 o
   5   6  18       10.48       22.14     11.86 o
   6   6  18        7.15       -4.59     13.52 o
   7   6  18        0.75        0.96     13.70 o
  -9   7  18        9.96        5.84     13.27 o
  -8   7  18        1.84       -3.71     14.05 o
  -7   7  18       12.77       28.97     13.34 o
  -6   7  18        0.82       16.20     11.09 o
  -5   7  18       44.76       42.07      7.74 o
  -4   7  18        4.27       -0.78     11.37 o
  -3   7  18        6.40        7.48     10.79 o
  -2   7  18       59.10       53.43      7.37 o
  -1   7  18       60.63       53.62      5.30 o
   0   7  18       17.57       20.17      5.67 o
   1   7  18       61.82       62.33      5.33 o
   2   7  18        1.28        5.38     10.87 o
   3   7  18       14.61        3.19     11.79 o
   4   7  18        9.02       -8.39     13.53 o
   5   7  18        2.78        5.30     11.84 o
   6   7  18        1.03      -15.39     15.39 o
   7   7  18       13.60        8.88     14.41 o
  -9   8  18        0.05      -12.10     15.44 o
  -8   8  18       22.45       28.57      8.49 o
  -7   8  18       43.40       53.33      8.48 o
  -6   8  18       14.10       -2.67     13.70 o
  -5   8  18        1.29      -14.05     14.05 o
  -4   8  18       10.37        7.30     11.84 o
  -3   8  18       27.97       24.06      7.14 o
  -2   8  18        2.88        4.65     10.22 o
  -1   8  18        3.59       -1.66      8.05 o
   0   8  18       78.89       74.30      5.60 o
   1   8  18        1.09       -8.56      8.56 o
   2   8  18       14.90       20.16     12.04 o
   3   8  18        9.32       -5.82     12.36 o
   4   8  18        5.15        8.75     11.68 o
   5   8  18        5.30       -3.68     13.76 o
   6   8  18        9.90       17.75     15.27 o
  -8   9  18        0.07       15.05     13.35 o
  -7   9  18       34.60       35.01      8.51 o
  -6   9  18        2.32       -1.87     13.44 o
  -5   9  18       37.61       41.13      7.66 o
  -4   9  18       13.56        4.26     12.85 o
  -3   9  18       37.37       29.71     12.95 o
  -2   9  18       25.45       26.92      7.00 o
  -1   9  18        5.95        4.01      8.22 o
   0   9  18        1.61       -0.55      8.54 o
   1   9  18       18.07       -5.45     11.19 o
   2   9  18        3.12       -9.32     11.94 o
   3   9  18       29.50       45.63      8.22 o
   4   9  18       53.66       65.96      9.37 o
   5   9  18       64.33       83.83      9.84 o
   6   9  18       19.09       22.58     15.02 o
  -7  10  18        9.47        2.99     14.59 o
  -6  10  18        2.28      -10.75     14.20 o
  -5  10  18        0.03      -13.71     13.71 o
  -4  10  18       50.03       43.46      8.38 o
  -3  10  18        6.54      -13.06     13.23 o
  -2  10  18        0.12       -3.45     12.18 o
  -1  10  18       10.42       16.68     10.44 o
   0  10  18       21.12       17.28     13.64 o
   1  10  18        6.69       10.32      6.22 o
   2  10  18       15.99        6.25     13.84 o
   3  10  18        2.15       10.09     12.27 o
   4  10  18       15.34       24.99     14.58 o
   5  10  18        0.31       18.09     12.79 o
  -6  11  18        0.20       -2.05     14.84 o
  -5  11  18        0.05       15.63     13.03 o
  -4  11  18        8.24       11.39     13.14 o
  -3  11  18        0.87        0.93     12.38 o
  -2  11  18        0.28       18.22     12.09 o
  -1  11  18       20.99       16.19      9.43 o
   0  11  18        7.03       13.60      8.63 o
   1  11  18        3.56        6.83     19.46 o
   2  11  18        8.93        1.89     14.46 o
   3  11  18       38.86       49.59      8.98 o
   4  11  18        0.78       16.17     13.01 o
  -4  12  18        1.99       17.06     12.96 o
  -3  12  18        3.73        0.98     13.11 o
  -2  12  18        0.66        3.86     11.97 o
  -1  12  18       21.36       33.96      5.47 o
   0  12  18        0.39        6.14      8.54 o
   1  12  18       11.25       20.31      9.60 o
   2  12  18       12.37       12.95     14.67 o
  -9   0  19      106.14      111.86     10.01 o
  -7   0  19      165.70      169.66     14.03 o
  -5   0  19      388.52      395.11     22.32 o
  -3   0  19       13.24        4.12     12.36 o
  -1   0  19      246.30      278.97     12.62 o
   1   0  19       52.56       57.85      5.03 o
   3   0  19        0.00      -10.35     11.40 o
   5   0  19       13.90       18.12     12.22 o
   7   0  19       54.24       67.99      8.77 o
 -10   1  19        0.17        8.29      8.95 o
  -9   1  19        0.74       16.10      9.49 o
  -8   1  19        0.01       -3.83      8.78 o
  -7   1  19        7.83       -3.28      9.20 o
  -6   1  19       40.16       41.32      6.87 o
  -5   1  19      130.93      120.01     12.34 o
  -4   1  19       48.63       45.13      8.29 o
  -3   1  19      249.60      244.07     11.78 o
  -2   1  19      222.76      223.15      9.41 o
  -1   1  19        2.35       -6.41      6.41 o
   0   1  19        7.21        0.21      5.34 o
   1   1  19        0.00       -5.21      5.48 o
   2   1  19        1.38        4.73      7.16 o
   3   1  19       24.49       12.25      8.40 o
   4   1  19        4.59       14.83      7.63 o
   5   1  19        9.37       12.00      9.26 o
   6   1  19        7.48        1.24      8.67 o
   7   1  19        0.01       -1.18      8.96 o
   8   1  19       14.80       28.81     10.03 o
 -10   2  19       51.88       43.23     17.38 o
  -9   2  19        1.84       26.29     11.92 o
  -8   2  19       82.81       84.21      9.14 o
  -7   2  19       52.69       34.28     14.24 o
  -6   2  19        4.30       25.72     11.22 o
  -5   2  19        0.92       13.97     10.83 o
  -4   2  19        2.22       -7.78     11.63 o
  -3   2  19      519.94      492.69     22.68 o
  -2   2  19       78.34       75.29      8.04 o
  -1   2  19        3.56       -8.20      8.20 o
   0   2  19        5.21       13.01      7.56 o
   1   2  19      122.97      125.50      9.76 o
   2   2  19        0.10        5.77     11.48 o
   3   2  19        1.14        2.24     10.93 o
   4   2  19       35.73       35.11      7.22 o
   5   2  19       17.00       25.43     11.57 o
   6   2  19        9.87       11.97     12.10 o
   7   2  19        2.44        0.00     13.62 o
   8   2  19       13.87        1.98     15.23 o
 -10   3  19        0.29       20.41     13.14 o
  -9   3  19       14.39       14.69     15.19 o
  -8   3  19       26.44       20.04      7.78 o
  -7   3  19       17.41       23.30      7.42 o
  -6   3  19       12.37       23.83     11.94 o
  -5   3  19        2.38       19.44     11.19 o
  -4   3  19       55.42       73.35      7.89 o
  -3   3  19        4.08       15.26     10.43 o
  -2   3  19        0.70       15.37     10.23 o
  -1   3  19      155.95      169.15      8.85 o
   0   3  19       94.59       86.62      5.25 o
   1   3  19       12.08       17.98      5.41 o
   2   3  19        8.92       22.01      6.36 o
   3   3  19       53.75       53.82      7.19 o
   4   3  19       57.15       51.14      8.05 o
   5   3  19        1.80      -12.82     12.82 o
   6   3  19       37.74       26.89     13.80 o
   7   3  19       10.48       19.70     12.48 o
   8   3  19        0.03       -9.03     14.22 o
 -10   4  19        0.23        5.94     14.31 o
  -9   4  19        0.46        6.54     14.33 o
  -8   4  19        3.37       15.68      7.47 o
  -7   4  19       63.90       46.99      8.88 o
  -6   4  19        7.85       22.77     10.51 o
  -5   4  19       94.89       91.85      8.75 o
  -4   4  19        0.79       12.51     11.24 o
  -3   4  19        4.52        3.55     11.52 o
  -2   4  19        0.59       10.75     10.46 o
  -1   4  19        0.73        3.05      7.53 o
   0   4  19        0.29       -1.38      7.55 o
   1   4  19        0.03       -8.32      8.32 o
   2   4  19        5.20       -5.25     12.18 o
   3   4  19        8.16       -7.61     12.54 o
   4   4  19       55.58       44.47      8.64 o
   5   4  19       25.37       21.23     13.01 o
   6   4  19       18.48       32.42      7.27 o
   7   4  19        1.53      -14.01     14.01 o
  -9   5  19       14.78       31.56     13.76 o
  -8   5  19       22.12       20.01      7.58 o
  -7   5  19       37.10       18.07     14.98 o
  -6   5  19        1.83        6.69     11.99 o
  -5   5  19       38.61       27.56     13.47 o
  -4   5  19       93.47       86.21      8.22 o
  -3   5  19       34.64       10.25     12.35 o
  -2   5  19        0.96       -9.84      9.84 o
  -1   5  19       48.67       41.23      6.01 o
   0   5  19       36.99       39.77      4.82 o
   1   5  19       17.77       10.77      8.52 o
   2   5  19        1.03       -3.09     11.73 o
   3   5  19       42.77       26.60     13.10 o
   4   5  19        0.61        0.83     12.96 o
   5   5  19        1.49        2.62     11.97 o
   6   5  19        2.81       12.67     12.41 o
   7   5  19        3.56       19.52     13.81 o
  -9   6  19       10.58       18.66     13.65 o
  -8   6  19       27.23       26.21     14.45 o
  -7   6  19        1.02       30.16     12.23 o
  -6   6  19        2.69        8.64     11.89 o
  -5   6  19       22.21       34.46      7.26 o
  -4   6  19       10.57       -2.36     12.23 o
  -3   6  19        4.52       -6.83     12.67 o
  -2   6  19       86.49       84.28      8.04 o
  -1   6  19        4.38        5.78     10.51 o
   0   6  19       62.49       65.22     11.41 o
   1   6  19       38.07       41.53      6.35 o
   2   6  19        6.83        3.92     10.48 o
   3   6  19        4.31       24.27     11.03 o
   4   6  19        0.08       -5.12     12.00 o
   5   6  19        6.77        8.98     12.95 o
   6   6  19        6.58       26.04     13.88 o
   7   6  19        0.27        7.01     13.03 o
  -8   7  19        2.38       17.41     12.31 o
  -7   7  19        2.29      -13.78     14.67 o
  -6   7  19       30.62       39.99      7.89 o
  -5   7  19        0.28      -11.87     11.87 o
  -4   7  19        0.21       19.63     10.96 o
  -3   7  19        0.15       -3.95     11.65 o
  -2   7  19        5.77       10.17     10.85 o
  -1   7  19       52.35       50.40      5.50 o
   0   7  19        9.00       16.57      8.43 o
   1   7  19       30.83       36.68      5.26 o
   2   7  19        5.02        8.15     11.58 o
   3   7  19        3.34       12.61     11.37 o
   4   7  19        0.38       -1.77     12.93 o
   5   7  19       37.70       51.08      8.36 o
   6   7  19        2.43        2.99     15.32 o
  -8   8  19       15.49       -9.03     14.43 o
  -7   8  19        0.90        9.55     13.96 o
  -6   8  19       17.90       17.70     11.89 o
  -5   8  19       14.90       17.63     13.01 o
  -4   8  19        3.89       11.11     13.26 o
  -3   8  19       15.14       -9.09     12.51 o
  -2   8  19        0.01       17.99     12.12 o
  -1   8  19       33.60       31.37     14.06 o
   0   8  19        1.91        3.12     18.04 o
   1   8  19        2.14       -8.85      8.85 o
   2   8  19       30.17       49.62      7.55 o
   3   8  19        0.38       -3.50     11.81 o
   4   8  19        0.55      -13.86     13.86 o
   5   8  19        4.35       12.54     13.60 o
   6   8  19        6.95      -15.65     15.65 o
  -7   9  19        0.13       14.92     12.30 o
  -6   9  19        0.28       -8.75     13.37 o
  -5   9  19        4.26      -13.47     13.47 o
  -4   9  19        4.75       16.10     11.39 o
  -3   9  19       29.99        6.93     13.81 o
  -2   9  19        7.99       -3.43     12.49 o
  -1   9  19        9.76        8.25      8.66 o
   0   9  19        0.01        5.03      8.24 o
   1   9  19       23.10       21.54      8.77 o
   2   9  19       30.26       11.58     14.01 o
   3   9  19        5.81      -10.07     14.40 o
   4   9  19        0.85       -9.61     14.57 o
   5   9  19        1.55       19.08     15.00 o
  -6  10  19        0.00        1.02     13.94 o
  -5  10  19        8.86       20.33     13.52 o
  -4  10  19        0.15        8.46     13.13 o
  -3  10  19        0.40       29.18     11.89 o
  -2  10  19        0.54       -5.42     12.70 o
  -1  10  19        1.58        9.24     16.05 o
   0  10  19       23.03       24.63      8.49 o
   1  10  19        0.00       -8.15     17.43 o
   2  10  19       48.82       65.21      9.09 o
   3  10  19        0.26       26.89     13.03 o
   4  10  19        5.06       21.11     13.60 o
  -5  11  19       14.72       29.85      8.30 o
  -4  11  19        3.47       21.78     14.28 o
  -3  11  19       12.85       25.00     13.60 o
  -2  11  19       18.63       11.44     13.62 o
  -1  11  19        2.37        4.56      9.87 o
   0  11  19       22.25       21.24      6.80 o
   1  11  19        2.27        1.93      9.47 o
   2  11  19       12.31       21.67     14.20 o
  -1  12  19        0.55       -7.81     11.88 o
 -10   0  20        1.00      -15.11     15.11 o
  -8   0  20       36.02       32.13      8.26 o
  -6   0  20        0.00        7.11     11.03 o
  -4   0  20      123.12      135.16     10.84 o
  -2   0  20      163.93      143.82     13.09 o
   0   0  20       58.50       66.64      5.33 o
   2   0  20       61.12       68.65      7.55 o
   4   0  20       39.17       33.17     13.58 o
   6   0  20        8.03      -10.74     12.95 o
 -10   1  20        4.00       24.23      9.32 o
  -9   1  20        0.01       12.23     11.29 o
  -8   1  20        0.19       -1.18      9.19 o
  -7   1  20        5.33       17.75      9.99 o
  -6   1  20        7.93       13.32      8.37 o
  -5   1  20       54.10       53.68      5.40 o
  -4   1  20        1.00       -4.69      8.49 o
  -3   1  20       39.77       22.49      9.25 o
  -2   1  20       35.22       32.93      5.68 o
  -1   1  20       13.44       16.14      4.49 o
   0   1  20        1.99        2.40      4.98 o
   1   1  20        0.17        7.30      5.20 o
   2   1  20        0.68       -8.22      8.22 o
   3   1  20        0.31        4.68      7.43 o
   4   1  20       20.99       22.70      6.10 o
   5   1  20        1.08       -9.41      9.41 o
   6   1  20        5.11       -9.33      9.46 o
   7   1  20       17.63       27.11      7.39 o
 -10   2  20        4.78      -14.01     15.05 o
  -9   2  20        3.97       14.22     14.22 o
  -8   2  20        2.42       10.82     13.97 o
  -7   2  20       41.31       14.27     13.45 o
  -6   2  20       20.86       25.59     11.14 o
  -5   2  20        3.79       -4.68     11.14 o
  -4   2  20        1.35        0.75     10.44 o
  -3   2  20        0.01      -11.13     11.13 o
  -2   2  20        8.35       17.60     11.65 o
  -1   2  20        2.85        2.70      8.03 o
   0   2  20       10.62        6.85      8.44 o
   1   2  20        3.00        3.02      7.52 o
   2   2  20       34.23       30.78     12.46 o
   3   2  20        0.59       14.36     10.88 o
   4   2  20        5.61       -8.23     11.97 o
   5   2  20        0.49       23.46     11.16 o
   6   2  20        6.41       16.27     12.53 o
   7   2  20       25.62       33.15      8.39 o
  -9   3  20        1.28       10.56     13.05 o
  -8   3  20       29.75       27.41     13.62 o
  -7   3  20        4.38       -0.86     13.21 o
  -6   3  20       64.53       75.51      8.53 o
  -5   3  20        0.02       -2.37     11.06 o
  -4   3  20       21.33        6.88     11.76 o
  -3   3  20        0.03       11.83      9.86 o
  -2   3  20        1.57       -7.47     10.87 o
  -1   3  20        8.15        0.76      7.64 o
   0   3  20       18.27       17.05      7.41 o
   1   3  20        1.31        9.45     11.36 o
   2   3  20        0.91       -8.61     11.03 o
   3   3  20        0.50       -6.33     11.08 o
   4   3  20       13.30       31.72     13.91 o
   5   3  20       11.16       17.62     12.64 o
   6   3  20       10.37       10.98     12.88 o
   7   3  20        2.96       -2.96     13.99 o
  -9   4  20        2.29       11.71     13.31 o
  -8   4  20        7.67       19.54     13.76 o
  -7   4  20        0.73       -0.88     12.18 o
  -6   4  20        1.04        1.66     11.71 o
  -5   4  20        0.15      -12.70     12.70 o
  -4   4  20        2.23       23.44     10.12 o
  -3   4  20       13.40        9.83     12.17 o
  -2   4  20       17.32        9.16     11.68 o
  -1   4  20       59.18       52.13      9.98 o
   0   4  20        2.67       -2.09      9.54 o
   1   4  20       31.37       37.42      5.23 o
   2   4  20        1.97       18.38     11.39 o
   3   4  20        6.13        4.03     12.49 o
   4   4  20        4.47       -0.85     11.39 o
   5   4  20        0.55      -13.34     13.34 o
   6   4  20        0.99       -4.65     13.14 o
   7   4  20        8.79       16.06     13.83 o
  -9   5  20       10.24       -0.99     14.20 o
  -8   5  20        1.18       -1.90     13.32 o
  -7   5  20       30.99       24.40     14.09 o
  -6   5  20        8.50       19.37     11.74 o
  -5   5  20       21.27       23.28      7.34 o
  -4   5  20        3.03       -0.80     11.78 o
  -3   5  20       63.81       70.76      8.31 o
  -2   5  20        1.85       -6.91     10.74 o
  -1   5  20       70.67       77.28      9.07 o
   0   5  20       36.22       36.60      8.18 o
   1   5  20        5.26       -5.17      8.02 o
   2   5  20       16.42       -1.64     13.75 o
   3   5  20       11.91       30.70     12.40 o
   4   5  20        0.69       -9.60     12.69 o
   5   5  20       22.38       30.34      8.70 o
   6   5  20        5.57       11.44     13.81 o
  -8   6  20       14.92       19.55     14.04 o
  -7   6  20       29.82       31.63      7.97 o
  -6   6  20        1.02       17.24     12.00 o
  -5   6  20        1.90      -12.87     13.05 o
  -4   6  20        2.01       -1.66     12.48 o
  -3   6  20        1.51       -4.02     11.00 o
  -2   6  20       26.73       14.32     12.92 o
  -1   6  20        5.39      -11.14     13.91 o
   0   6  20       52.69       68.39      5.62 o
   1   6  20        3.28        5.85      7.55 o
   2   6  20        0.07      -12.44     12.44 o
   3   6  20        0.00        0.86     11.70 o
   4   6  20        5.93      -13.60     13.60 o
   5   6  20        1.34       11.34     12.48 o
   6   6  20        0.94        3.04     14.79 o
  -8   7  20        4.08       19.16     12.64 o
  -7   7  20        3.03       25.95     11.65 o
  -6   7  20        5.89       11.27     11.73 o
  -5   7  20       12.09        8.90     13.01 o
  -4   7  20       19.89       18.97     13.31 o
  -3   7  20        0.99        0.83     11.96 o
  -2   7  20        0.19        3.30     12.27 o
  -1   7  20       20.44       18.55      6.33 o
   0   7  20        3.49        7.38     16.23 o
   1   7  20        0.43      -11.42     12.87 o
   2   7  20        0.46       15.50     11.35 o
   3   7  20        3.60        0.00     11.70 o
   4   7  20        6.53       11.18     12.92 o
   5   7  20        0.38      -12.98     12.98 o
  -7   8  20       16.39       28.91     15.02 o
  -6   8  20        2.41       -4.88     13.97 o
  -5   8  20        6.90        0.00     13.60 o
  -4   8  20        1.66        8.08     13.11 o
  -3   8  20        0.01       19.15     11.81 o
  -2   8  20        1.01      -10.35     12.13 o
  -1   8  20       33.81       39.22      6.71 o
   0   8  20        2.95       -5.19      9.74 o
   1   8  20        9.14       16.32      6.25 o
   2   8  20        6.91       -5.38     13.36 o
   3   8  20        1.18       -2.77     12.88 o
   4   8  20        0.06       10.64     12.95 o
   5   8  20        0.28       -3.04     15.37 o
  -6   9  20       10.35      -11.18     15.18 o
  -5   9  20       17.82       20.29     14.49 o
  -4   9  20        0.85        8.44     13.70 o
  -3   9  20        4.03        0.00     13.01 o
  -2   9  20        1.54       -1.81     13.21 o
  -1   9  20       70.90       73.94      6.34 o
   0   9  20        0.02       12.20     11.08 o
   1   9  20       10.29       19.28      8.88 o
   2   9  20        0.00       12.18     12.82 o
   3   9  20        0.64       27.90     12.20 o
   4   9  20        1.48        4.03     14.10 o
  -5  10  20        2.72       12.14     12.14 o
  -4  10  20        1.63      -13.27     13.27 o
  -3  10  20        7.75        9.55     13.18 o
  -2  10  20        6.95      -11.37     13.34 o
  -1  10  20        0.00       -3.12      9.91 o
   0  10  20        0.04       -9.76      9.76 o
   1  10  20        1.11      -12.31     13.55 o
   2  10  20        5.16      -15.62     15.62 o
  -2  11  20        2.46       12.96     12.49 o
  -1  11  20        0.40       -5.10     17.76 o
   0  11  20        1.18        6.27     11.25 o
  -9   0  21       59.05       66.45      9.62 o
  -7   0  21       24.27       23.33      7.43 o
  -5   0  21       17.08        6.64     14.14 o
  -3   0  21      101.55      107.49      8.71 o
  -1   0  21       13.39       14.08      8.24 o
   1   0  21        0.59        2.81      7.86 o
   3   0  21        0.06       11.74     12.22 o
   5   0  21       31.41       28.65     14.87 o
   7   0  21       11.14       32.00     12.80 o
  -9   1  21        0.51        7.87      9.35 o
  -8   1  21        5.34       14.74      9.30 o
  -7   1  21        1.40       16.53      8.11 o
  -6   1  21       12.50        7.48      9.06 o
  -5   1  21       62.08       70.90      5.89 o
  -4   1  21       55.13       47.48     16.77 o
  -3   1  21        0.00       -2.76      8.53 o
  -2   1  21        0.03       11.54      6.42 o
  -1   1  21        3.48        7.84      5.47 o
   0   1  21        2.32       11.20      5.21 o
   1   1  21       30.74       23.83      5.05 o
   2   1  21        1.68       -4.88      8.56 o
   3   1  21        0.05        7.36      7.80 o
   4   1  21        0.23        2.06      8.78 o
   5   1  21        6.64        1.70     19.46 o
   6   1  21        8.28       17.08      9.69 o
  -9   2  21        9.61      -12.88     15.52 o
  -8   2  21        0.65       -6.62     14.80 o
  -7   2  21        1.61       13.26      7.09 o
  -6   2  21        7.23      -11.96     11.96 o
  -5   2  21       80.78       69.50      8.38 o
  -4   2  21        0.00       11.99     12.46 o
  -3   2  21       19.21       11.09     13.36 o
  -2   2  21        3.18       14.09     11.01 o
  -1   2  21       32.19       37.84      5.06 o
   0   2  21       29.80       31.03      6.18 o
   1   2  21        5.25       14.57      7.57 o
   2   2  21        2.14        5.74     11.57 o
   3   2  21        9.30       27.15     12.53 o
   4   2  21        1.64       13.96     11.24 o
   5   2  21        1.95       11.03     12.93 o
   6   2  21        4.77       13.34     11.74 o
  -9   3  21        5.72      -15.18     15.18 o
  -8   3  21        4.88       -9.58     13.34 o
  -7   3  21        9.76       26.40     13.16 o
  -6   3  21        0.76      -12.05     12.05 o
  -5   3  21        0.88       -8.39     13.53 o
  -4   3  21       57.32       60.04      8.35 o
  -3   3  21       27.71       36.67      7.32 o
  -2   3  21       77.91       85.33      7.91 o
  -1   3  21       16.84       15.81      9.71 o
   0   3  21       14.25       13.17      9.52 o
   1   3  21        8.48       -0.41      8.61 o
   2   3  21        0.44        4.16     11.32 o
   3   3  21        0.78      -12.23     12.23 o
   4   3  21       43.37       41.58      8.22 o
   5   3  21       18.72       28.86     14.09 o
   6   3  21        0.49        1.94     13.22 o
  -8   4  21        0.61       -4.88     13.11 o
  -7   4  21       15.65        3.71     15.02 o
  -6   4  21        0.92       23.59     11.42 o
  -5   4  21        1.18       14.56     12.20 o
  -4   4  21        1.55      -12.43     12.75 o
  -3   4  21       10.20       20.87     12.64 o
  -2   4  21        7.90       13.81     11.22 o
  -1   4  21        0.89       -8.65      8.65 o
   0   4  21        1.94        2.74      8.39 o
   1   4  21        0.00       -2.53      8.31 o
   2   4  21        3.79       -6.80     11.89 o
   3   4  21        5.29       -2.57     11.97 o
   4   4  21        1.23       10.82     12.87 o
   5   4  21        6.81        6.64     13.37 o
   6   4  21        9.57       -2.94     14.32 o
  -8   5  21        1.48        0.99     13.62 o
  -7   5  21        3.51       -0.94     13.91 o
  -6   5  21       13.45        8.35     13.71 o
  -5   5  21        4.33      -11.42     13.23 o
  -4   5  21       13.18        1.69     13.86 o
  -3   5  21        0.09        5.77     11.45 o
  -2   5  21        7.53        5.71     12.51 o
  -1   5  21        2.21        3.18      8.61 o
   0   5  21        0.23        6.63     11.63 o
   1   5  21        8.16       10.28      6.30 o
   2   5  21        4.17        6.98     12.33 o
   3   5  21        1.69       -6.15     12.53 o
   4   5  21        0.90       18.46     13.24 o
   5   5  21        2.72       16.48     13.39 o
  -7   6  21        2.89      -10.72     13.75 o
  -6   6  21        4.26        3.82     13.76 o
  -5   6  21        1.68        8.13     12.43 o
  -4   6  21        2.51      -12.20     12.20 o
  -3   6  21       11.98       11.63      7.30 o
  -2   6  21       22.58       28.65     12.15 o
  -1   6  21        6.52       -4.51     10.55 o
   0   6  21        5.19       10.41      9.01 o
   1   6  21        0.74       16.02     12.14 o
   2   6  21       16.42        6.15     13.13 o
   3   6  21        2.21       -8.15     13.01 o
   4   6  21        0.13       12.35     13.21 o
   5   6  21       15.26       15.93     12.82 o
  -7   7  21        6.74       -1.01     14.95 o
  -6   7  21        2.57       17.73     13.65 o
  -5   7  21        2.30        0.94     12.59 o
  -4   7  21        6.56       21.81     12.79 o
  -3   7  21       21.34       12.35     14.38 o
  -2   7  21        0.88       -4.38     11.94 o
  -1   7  21       16.66       21.92      6.44 o
   0   7  21       20.46       31.95     17.31 o
   1   7  21       25.92       32.21      6.82 o
   2   7  21       24.68       31.84     12.77 o
   3   7  21        2.51       -9.35     14.01 o
   4   7  21        0.01       -9.81     13.24 o
  -6   8  21        6.45        7.16     14.62 o
  -5   8  21        2.80       -3.89     12.66 o
  -4   8  21        0.09       21.72     12.43 o
  -3   8  21        4.38        0.91     11.48 o
  -2   8  21        4.26        1.82     13.24 o
  -1   8  21       22.24       23.93     10.18 o
   0   8  21       15.44       24.12      5.49 o
   1   8  21        1.78        4.27      9.31 o
   2   8  21        0.33      -12.61     12.61 o
   3   8  21        1.27       23.29     13.01 o
  -5   9  21        0.15      -11.13     14.27 o
  -4   9  21        6.40        0.99     12.80 o
  -3   9  21        0.21       11.48     12.62 o
  -2   9  21        2.44      -12.35     13.52 o
  -1   9  21       20.42       21.70      6.64 o
   0   9  21        0.24       -5.57      8.54 o
   1   9  21        3.97       12.96     13.11 o
   2   9  21        0.46        0.99     13.68 o
  -3  10  21        4.94      -14.05     14.05 o
  -2  10  21        3.66       -4.96     14.43 o
  -1  10  21        0.79        1.62      9.15 o
   0  10  21        4.85       -3.31     10.26 o
  -8   0  22        8.88        7.79     13.14 o
  -6   0  22        7.02       15.01     12.77 o
  -4   0  22      143.33      158.33     12.13 o
  -2   0  22       28.01       25.53     13.86 o
   0   0  22        1.73       -8.98      8.98 o
   2   0  22       14.20       17.54      7.91 o
   4   0  22        0.84      -14.31     14.31 o
   6   0  22        4.22      -13.94     14.36 o
  -8   1  22        4.64        5.51      9.54 o
  -7   1  22       12.53       -4.77      9.87 o
  -6   1  22        0.96       -9.02      9.02 o
  -5   1  22        1.17       -6.87      8.36 o
  -4   1  22       45.63       56.96      5.71 o
  -3   1  22        6.07        6.66      8.96 o
  -2   1  22        2.34        7.07      6.87 o
  -1   1  22       25.02       26.05      5.61 o
   0   1  22        0.11       -0.31      5.36 o
   1   1  22        0.06       -6.09      6.09 o
   2   1  22        0.35       -8.96      8.96 o
   3   1  22       14.75       21.91      9.24 o
   4   1  22       31.26       17.42     15.91 o
   5   1  22        3.58       -5.13     19.59 o
   6   1  22        2.14       -9.85     14.46 o
  -8   2  22        7.17       20.85      7.19 o
  -7   2  22        2.17       -5.58     13.68 o
  -6   2  22        0.69       19.63     11.91 o
  -5   2  22       13.90        7.01     13.45 o
  -4   2  22        1.01       -5.09     12.46 o
  -3   2  22        6.67       21.07     11.52 o
  -2   2  22        5.28       -3.33     11.79 o
  -1   2  22       29.39       46.06     11.29 o
   0   2  22        5.28       -1.87     13.23 o
   1   2  22        1.56        8.66      7.98 o
   2   2  22       11.14       23.56     12.92 o
   3   2  22        0.23       17.60     12.27 o
   4   2  22        4.03        2.78     13.50 o
   5   2  22        1.99      -13.97     13.97 o
  -8   3  22        0.02        4.02     14.28 o
  -7   3  22        2.36       -1.92     13.81 o
  -6   3  22        5.68       -5.43     13.29 o
  -5   3  22        1.22       12.43     12.36 o
  -4   3  22        0.44        6.02     12.49 o
  -3   3  22        0.93       12.53     10.91 o
  -2   3  22       21.23       31.01      7.48 o
  -1   3  22        4.86       -5.97      9.19 o
   0   3  22        6.63       17.94      8.18 o
   1   3  22        7.93        5.70      9.12 o
   2   3  22        0.04       -6.20     12.23 o
   3   3  22       21.37       24.09     13.73 o
   4   3  22        3.06       23.42     12.40 o
   5   3  22        0.46        4.91     14.01 o
  -7   4  22       12.02        4.86     13.47 o
  -6   4  22        6.56       11.97     12.18 o
  -5   4  22        1.61       -9.96     13.14 o
  -4   4  22        1.60        5.25     12.53 o
  -3   4  22        0.75      -12.28     12.28 o
  -2   4  22        3.06        9.48     10.95 o
  -1   4  22        0.61        0.13      8.88 o
   0   4  22        3.83       -3.56      8.58 o
   1   4  22       19.83       26.48      6.63 o
   2   4  22        7.34      -14.14     14.14 o
   3   4  22        4.69      -14.25     14.25 o
   4   4  22        1.29       -5.73     13.81 o
   5   4  22        0.82        0.00     14.69 o
  -7   5  22        8.64       32.86     15.13 o
  -6   5  22        0.02      -14.82     14.82 o
  -5   5  22        5.73        1.85     12.28 o
  -4   5  22       46.13        6.30     15.28 o
  -3   5  22       25.86       27.95     13.24 o
  -2   5  22        0.72        9.52     12.69 o
  -1   5  22        4.10      -10.42     11.54 o
   0   5  22        1.81        5.09      8.66 o
   1   5  22        0.07        1.18      9.22 o
   2   5  22        3.50      -13.66     13.66 o
   3   5  22        4.33       -6.51     13.63 o
   4   5  22        1.40       -0.98     13.26 o
  -6   6  22        2.48        8.02     12.83 o
  -5   6  22        9.34        2.86     14.66 o
  -4   6  22        0.25        0.00     13.60 o
  -3   6  22        4.60        5.40     12.46 o
  -2   6  22       25.56        8.02     15.21 o
  -1   6  22       22.23       14.05     10.22 o
   0   6  22       25.42       26.43      8.97 o
   1   6  22       12.54       20.15      7.02 o
   2   6  22        0.01       18.59     11.22 o
   3   6  22        0.20       -7.65     13.18 o
   4   6  22        0.04       -8.02     14.87 o
  -6   7  22        2.26        3.11     13.75 o
  -5   7  22        1.47       -8.85     13.94 o
  -4   7  22        7.52       -1.92     13.81 o
  -3   7  22        5.93       -9.30     12.95 o
  -2   7  22        4.52        5.53     11.96 o
  -1   7  22        0.78       -9.39     16.49 o
   0   7  22        0.49        4.17      8.12 o
   1   7  22        2.39       -0.63      8.96 o
   2   7  22        1.54      -14.82     14.82 o
   3   7  22        2.15      -13.55     13.55 o
  -4   8  22        0.56       -3.97     14.25 o
  -3   8  22        1.85      -11.58     12.51 o
  -2   8  22        1.80        2.88     12.74 o
  -1   8  22       12.59       19.69      9.98 o
   0   8  22        3.41        3.80     18.84 o
   1   8  22        0.68      -10.11     10.11 o
   2   8  22        7.95       27.87     12.59 o
  -2   9  22       13.09       13.97     13.45 o
  -1   9  22        2.79       -3.57     18.89 o
   0   9  22        0.23       -5.59     12.74 o
  -7   0  23        0.16       14.54     13.13 o
  -5   0  23       21.29       25.15     13.80 o
  -3   0  23       42.18       40.74      8.36 o
  -1   0  23        0.01        1.86      8.62 o
   1   0  23        0.53        0.03     13.18 o
   3   0  23       15.89       17.98     14.32 o
   5   0  23       28.64       28.91     15.93 o
  -7   1  23       37.27       30.70      7.80 o
  -6   1  23        0.52        4.77      8.46 o
  -5   1  23       64.49       70.92      6.30 o
  -4   1  23        0.00        1.52      9.39 o
  -3   1  23       30.92       30.98      7.01 o
  -2   1  23        0.89        0.79      7.23 o
  -1   1  23        4.49       11.23      6.37 o
   0   1  23        2.13        2.39      6.01 o
   1   1  23        0.03        6.66      6.24 o
   2   1  23        6.21       22.02      9.62 o
   3   1  23       10.24       13.69     10.25 o
   4   1  23       12.47       15.89     13.88 o
  -7   2  23        7.36       19.59     14.46 o
  -6   2  23        6.38        1.89     13.71 o
  -5   2  23        5.99       23.16     13.27 o
  -4   2  23        5.80       14.69      6.98 o
  -3   2  23       13.36        2.68     13.24 o
  -2   2  23        1.81       -2.65     13.29 o
  -1   2  23       20.26       42.78      5.56 o
   0   2  23        4.93        4.43      8.80 o
   1   2  23       22.70       12.65     16.66 o
   2   2  23        0.18      -14.41     14.41 o
   3   2  23       23.61       21.47     14.43 o
   4   2  23        0.18       -0.98     14.35 o
  -7   3  23        6.08       -1.01     15.37 o
  -6   3  23        0.95      -14.64     14.64 o
  -5   3  23        5.36       21.59     14.33 o
  -4   3  23        6.40       13.66     13.84 o
  -3   3  23        1.88      -11.52     12.82 o
  -2   3  23        8.64        7.19     13.27 o
  -1   3  23        0.04        4.58     16.08 o
   0   3  23        5.44       14.66      8.27 o
   1   3  23        0.81       -7.62      8.92 o
   2   3  23       19.97       15.96     14.33 o
   3   3  23        5.74       -0.94     13.06 o
   4   3  23        1.87       10.90     12.80 o
  -6   4  23        4.49       12.61     13.26 o
  -5   4  23        3.68      -12.41     14.01 o
  -4   4  23       47.45       53.22      8.90 o
  -3   4  23        8.57        2.70     13.18 o
  -2   4  23       11.84       25.95      7.84 o
  -1   4  23        9.28        2.27      9.18 o
   0   4  23       17.75       23.79      9.72 o
   1   4  23       16.00       21.31      7.06 o
   2   4  23        0.19       -7.65     13.39 o
   3   4  23        1.62       19.23     11.37 o
   4   4  23        1.91        1.01     14.20 o
  -6   5  23        0.36       -3.07     14.75 o
  -5   5  23        8.62        9.43      8.17 o
  -4   5  23        0.00       -6.65     13.53 o
  -3   5  23        0.09      -12.00     14.10 o
  -2   5  23        0.02        5.50     13.09 o
  -1   5  23        4.21        1.73      9.36 o
   0   5  23        1.87       -9.65     24.38 o
   1   5  23        1.44        3.46     17.54 o
   2   5  23        0.62       -0.98     13.71 o
   3   5  23        0.00        5.89     12.27 o
  -5   6  23        0.17      -13.45     13.45 o
  -4   6  23        0.47       -6.83     13.49 o
  -3   6  23        4.15       11.40     12.74 o
  -2   6  23       10.23       14.15     12.54 o
  -1   6  23        1.67       11.88      9.30 o
   0   6  23       10.19       16.24      9.22 o
   1   6  23        0.21        6.85      9.05 o
   2   6  23        0.21      -13.86     13.86 o
  -4   7  23        1.73        5.04     11.53 o
  -3   7  23        0.03       13.73     12.31 o
  -2   7  23       10.25        7.79     14.95 o
  -1   7  23       12.83       18.26      9.62 o
   0   7  23        0.24        0.21     10.06 o
   1   7  23        4.56        1.92      9.34 o
  -6   0  24        1.93       13.76     13.70 o
  -4   0  24       36.60       54.84      8.83 o
  -2   0  24       37.62       43.16      8.79 o
   0   0  24       32.23       29.62     10.30 o
   2   0  24        8.38       28.24     14.28 o
  -6   1  24        2.17        5.88     10.35 o
  -5   1  24        0.46       -1.94     10.20 o
  -4   1  24        0.36       -9.70      9.70 o
  -3   1  24        1.02        3.72      9.25 o
  -2   1  24        2.41       -5.70      7.46 o
  -1   1  24        1.08        7.44      6.38 o
   0   1  24        0.39        8.13      6.39 o
   1   1  24        0.64       -8.06      8.06 o
   2   1  24       15.37       15.41     11.71 o
   3   1  24       16.57       19.82     14.07 o
  -6   2  24        0.66       -9.92     12.95 o
  -5   2  24        3.93       -7.84     15.11 o
  -4   2  24        0.14       -4.77     13.22 o
  -3   2  24        1.63       17.10     13.57 o
  -2   2  24       10.32       -8.48     14.49 o
  -1   2  24        0.09        6.40      9.04 o
   0   2  24        8.57        3.73      9.32 o
   1   2  24        2.21       -9.20     10.21 o
   2   2  24        2.57       11.79     14.44 o
   3   2  24        9.50       -7.91     14.05 o
  -5   3  24        0.22        0.00     14.15 o
  -4   3  24       55.54       86.17      8.79 o
  -3   3  24        0.17       -3.76     13.29 o
  -2   3  24       10.55        1.90     13.49 o
  -1   3  24        0.04       -6.25     10.10 o
   0   3  24       26.22       34.11      7.34 o
   1   3  24        7.34        5.78     10.16 o
   2   3  24        8.29      -14.90     14.90 o
   3   3  24        0.58       -4.00     13.05 o
  -5   4  24        3.21       -3.03     12.95 o
  -4   4  24        3.61       11.78     14.41 o
  -3   4  24       13.11        9.55     13.97 o
  -2   4  24        0.00       -6.78     13.83 o
  -1   4  24       12.10       21.29      5.73 o
   0   4  24        0.00       -0.43      9.48 o
   1   4  24       13.76        0.98     14.63 o
   2   4  24        2.78        7.08     14.05 o
  -4   5  24        4.41      -11.03     14.35 o
  -3   5  24       13.03       16.61     15.65 o
  -2   5  24        0.01       -6.80     13.40 o
  -1   5  24        9.58       12.95     12.92 o
   0   5  24       21.66       19.94      9.65 o
   1   5  24        0.06        2.39     12.80 o
  -3   6  24        0.03        5.01     12.72 o
  -2   6  24       10.02       24.91     14.87 o
  -1   6  24        1.95       11.47     12.86 o
   0   6  24        8.63        9.59      9.82 o
  -3   0  25        0.03        7.97     12.04 o
  -1   0  25        0.12        0.06     10.52 o
   1   0  25       60.86       74.79     13.21 o
  -4   1  25        0.88        6.51     10.21 o
  -3   1  25        1.31        1.50      9.19 o
  -2   1  25       11.19       23.38      8.37 o
  -1   1  25        0.71       -6.87      6.87 o
   0   1  25        3.06        4.31      7.08 o
   1   1  25        0.02       -1.11      7.36 o
  -4   2  25        1.66       -7.04     13.70 o
  -3   2  25        0.22       -1.01     13.68 o
  -2   2  25       11.01       10.98     15.03 o
  -1   2  25        1.74       -7.08     20.56 o
   0   2  25        3.09        0.04      9.91 o
   1   2  25        8.30        5.80     11.24 o
  -3   3  25        8.65       10.93     14.36 o
  -2   3  25        4.62        4.03     13.47 o
  -1   3  25        0.01        7.03     10.05 o
   0   3  25        3.38       -8.47     15.69 o
  -2   4  25        8.93       14.38     15.37 o
  -1   4  25       21.81       30.31     20.79 o
 
